# Supplementary material for: Property Graph vs RDF Triple Store: A Comparison on Glycan Substructure Search
Source: PLoS One. 2015 Dec 14;10(12):e0144578. doi: 10.1371/journal.pone.0144578 (PMC4684231; doi:10.1371/journal.pone.0144578)
Supplement: S1 File — The file contains the SPARQL and Cypher queries for the epitopes of Table 1. (TXT) [file pone.0144578.s001.txt]

SPARQL QUERY EXAMPLE :

Lactosamine Type One - Neo4j

match p=(residue0:MONOSACCHARIDE)-[link1:SUBSTITUENT]->(residue1:SUBSTITUENT),(residue0:MONOSACCHARIDE)-[link2:GLYCOSIDIC]->(residue2:MONOSACCHARIDE) 
where residue0.name = 'Glc' and residue1.formula = 'NHCOCH3' and link1.linkedCarbon = 2 and residue0.name = 'Glc' and residue2.name = 'Gal' and 
link2.anomericity = 'beta' and link2.anomericCarbon = 1 and link2.linkedCarbon = 3 return distinct residue0.databaseIdentifier;

Blood Group A - Neo4j

match p= (residue0:MONOSACCHARIDE)-[link1:GLYCOSIDIC]->(residue1:MONOSACCHARIDE), (residue0:MONOSACCHARIDE)-[link2:GLYCOSIDIC]->(residue2:MONOSACCHARIDE), (residue2:MONOSACCHARIDE)-[link3:SUBSTITUENT]->(residue3:SUBSTITUENT)
where residue0.name = 'Gal' and residue1.name = 'Fuc' and link1.anomericity = 'alpha' and link1.anomericCarbon = 1 and link1.linkedCarbon = 2 and residue0.name = 'Gal' 
and residue2.name = 'Gal' and link2.anomericity = 'alpha' and link2.anomericCarbon = 1 and link2.linkedCarbon = 3 and residue3.formula = 'NHCOCH3' and
link3.linkedCarbon = 2 return distinct residue0.databaseIdentifier;


Sialyl Lewis X�- Neo4j

match p= (residue0:MONOSACCHARIDE)-[link1:SUBSTITUENT]->(residue1:SUBSTITUENT), (residue0:MONOSACCHARIDE)-[link2:GLYCOSIDIC]->(residue2:MONOSACCHARIDE), (residue0:MONOSACCHARIDE)-[link3:GLYCOSIDIC]->(residue3:MONOSACCHARIDE), (residue3:MONOSACCHARIDE)-[link4:GLYCOSIDIC]->(residue4:MONOSACCHARIDE), (residue4:MONOSACCHARIDE)-[link5:SUBSTITUENT]->(residue5:SUBSTITUENT)
where residue0.name = 'Glc' and residue1.formula = 'NHCOCH3' and link1.linkedCarbon = 2 and residue0.name = 'Glc' and residue2.name = 'Fuc' and link2.anomericity = 'alpha' and link2.anomericCarbon = 1 
and link2.linkedCarbon = 3 and residue0.name = 'Glc' and residue3.name = 'Gal' and link3.anomericity = 'beta' and link3.anomericCarbon = 1 and link3.linkedCarbon = 4 and residue4.name = 'Kdn' and link4.anomericity = 'alpha' 
and link4.anomericCarbon = 2 and link4.linkedCarbon = 3 and residue5.formula = 'NHCOCH3' and link5.linkedCarbon = 5 return distinct residue0.databaseIdentifier;


Lactosamine Type One - SPARQL RDF

prefix glycan:  <http://mzjava.expasy.org/glycan/>
prefix predicate:  <http://mzjava.expasy.org/predicate/>
prefix component:  <http://mzjava.expasy.org/component/>
prefix structureConnection:  <http://mzjava.expasy.org/structureConnection/>

SELECT DISTINCT ?glycan
	WHERE { 
		?glycan predicate:has_reside ?res0 . 
		?res0 a monosaccharide:Glc . 
		?res1 a substituent:NAcetyl . 
		?res0 predicate:is_SubstituentLinkage ?res1 . 
		?res0 predicate:has_linkedCarbon_2 ?res1 . 
		?res2 a monosaccharide:Gal . 
		?res0 predicate:is_GlycosidicLinkage ?res2 . 
		?res0 predicate:has_anomerConnection_beta ?res2 . 
		?res0 predicate:has_linkedCarbon_3 ?res2 . 
		?res0 predicate:has_anomerCarbon_1 ?res2 . 
}


Blood Group A - SPARQL RDF

prefix glycan:  <http://mzjava.expasy.org/glycan/>
prefix predicate:  <http://mzjava.expasy.org/predicate/>
prefix component:  <http://mzjava.expasy.org/component/>
prefix structureConnection:  <http://mzjava.expasy.org/structureConnection/>
SELECT DISTINCT ?glycan
	WHERE { 
		?glycanpredicate:has_residue ?res0 . 
		?res0 a monosaccharide:Gal . 
		?res1 a monosaccharide:Fuc . 
		?res0 predicate:is_GlycosidicLinkage ?res1 . 
		?res0 predicate:has_anomerConnection_alpha ?res1 . 
		?res0 predicate:has_linkedCarbon_2 ?res1 . 
		?res0 predicate:has_anomerCarbon_1 ?res1 . 
		?res2 a monosaccharide:Gal . 
		?res0 predicate:is_GlycosidicLinkage ?res2 . 
		?res0 predicate:has_anomerConnection_alpha ?res2 . 
		?res0 predicate:has_linkedCarbon_3 ?res2 . 
		?res0 predicate:has_anomerCarbon_1 ?res2 . 
		?res3 a substituent:NAcetyl . 
		?res2 predicate:is_SubstituentLinkage ?res3 . 
		?res2 predicate:has_linkedCarbon_2 ?res3 . 
}
	

	
	
Sialyl Lewis X�- SPARQL RDF	

prefix glycan:  <http://mzjava.expasy.org/glycan/>
prefix predicate:  <http://mzjava.expasy.org/predicate/>
prefix component:  <http://mzjava.expasy.org/component/>
prefix structureConnection:  <http://mzjava.expasy.org/structureConnection/>
	
SELECT DISTINCT ?structureConnection
	WHERE { 
		?structureConnection predicate:has_residue ?res . 
		?res0 a monosaccharide:Glc .  
		?res1 a substituent:NAcetyl . 
		?res0 predicate:is_SubstituentLinkage ?res1 . 
		?res0 predicate:has_linkedCarbon_2 ?res1 . 
		?res2 a monosaccharide:Fuc .
		?res0 predicate:is_GlycosidicLinkage ?res2 . 
		?res0 predicate:has_anomerConnection_alpha ?res2 . 
		?res0 predicate:has_linkedCarbon_3 ?res2 . 
		?res0 predicate:has_anomerCarbon_1 ?res2 . 
		?res3 a monosaccharide:Gal .
		?res0 predicate:is_GlycosidicLinkage ?res3 . 
		?res0 predicate:has_anomerConnection_beta ?res3 . 
		?res0 predicate:has_linkedCarbon_4 ?res3 . 
		?res0 predicate:has_anomerCarbon_1 ?res3 . 
		?res4 a monosaccharide:Kdn .
		?res3 predicate:is_GlycosidicLinkage ?res4 . 
		?res3 predicate:has_anomerConnection_alpha ?res4 . 
		?res3 predicate:has_linkedCarbon_3 ?res4 . 
		?res3 predicate:has_anomerCarbon_2 ?res4 . 
		?res5 a substituent:NAcetyl .
		?res4 predicate:is_SubstituentLinkage ?res5 . 
		?res4 predicate:has_linkedCarbon_5 ?res5 . 
}	
