# Supplementary material for: Property Graph vs RDF Triple Store: A Comparison on Glycan Substructure Search
Source: PLoS One. 2015 Dec 14;10(12):e0144578. doi: 10.1371/journal.pone.0144578 (PMC4684231; doi:10.1371/journal.pone.0144578)
Supplement: S1 Table — Summary of the results obtained using RDF and Property Graph implementations. (XLSX) [file pone.0144578.s002.xlsx]

## Sheet: Sheet1
Query Structure ID	Blazegraph average time	Jena Fuseki average time	Neo4j average time	Sesame average time	Virtuoso average time	Best Performance
1	0.109	1.83878	1.24178	0.159667	0.688444	Blazegraph
2	0.0422222	2.12133	1.14133	0.0321111	0.313	Sesame
3	0.636556	1.65911	0.832222	1.80289	0.485556	Virtuoso			Query set 1	Count	Percentage
4	0.561556	1.06089	0.997222	1.49489	0.126222	Virtuoso			Total Queries	128
5	0.0736667	0.616667	0.736889	1.48678	0.453	Blazegraph			RDF Best perfomance	128	100
6	0.0744444	0.618	0.519667	0.0994444	0.009	Virtuoso			Property Graph Best performance	0	0
7	0.150111	1.97578	1.39256	0.576	0.266778	Blazegraph
8	0.120333	1.96978	0.705778	0.798889	0.469333	Blazegraph			Blazegraph Best performance	60	0.46875
9	0.0442222	1.95667	0.673556	0.0416667	0.0566667	Sesame			Jena Fuseki Best performance	0	0
10	0.130333	1.97989	0.705444	0.598111	0.303556	Blazegraph			Neo4j Best performance	0	0
11	0.394111	2.05133	1.44922	1.20011	0.302889	Virtuoso			Sesame Best performance	6	0.046875
12	0.345222	2.03256	0.735	1.62767	0.544222	Blazegraph			Virtuoso Best performance	62	0.484375
13	0.0477778	1.957	0.677333	0.0517778	0.0714444	Blazegraph
14	0.0551111	1.957	0.707	1.58089	0.648556	Blazegraph				Average query time	Standard deviation
15	0.0604444	1.76322	0.710111	1.58344	0.891667	Blazegraph			Blazegraph	0.281951	0.218095
16	0.0584444	1.76211	0.737889	1.60389	1.166	Blazegraph			Jena Fuseki	1.54344	0.455103
17	0.380222	1.97956	1.38922	0.599	0.139222	Virtuoso			Neo4j	1.07237	0.354133
18	0.280111	1.98144	0.652667	1.10567	0.332889	Blazegraph			Sesame	0.827799	0.546868
19	0.308667	1.99611	1.97889	1.47367	1.82756	Blazegraph			Virtuoso	0.411073	0.431996
20	0.496222	0.963333	0.834889	0.809778	0.1	Virtuoso
21	0.268333	0.911	0.884222	0.770111	0.0961111	Virtuoso
22	0.248778	0.932222	0.708778	0.709556	0.348333	Blazegraph
23	0.429222	0.958444	1.10533	0.566222	0.154667	Virtuoso
24	0.0603333	1.03611	0.729556	0.0963333	0.517667	Blazegraph
25	0.0736667	1.70622	1.64444	0.104111	2.21711	Blazegraph
26	0.295	1.61244	1.13689	0.838222	0.270556	Virtuoso
27	0.373556	1.51411	1.31711	0.808333	0.451333	Blazegraph
28	0.337222	1.52167	1.17433	0.810778	0.486	Blazegraph
29	0.357222	0.895222	0.956667	0.793222	0.151111	Virtuoso
30	0.320778	1.99611	1.17889	0.796222	0.252889	Virtuoso
31	0.265111	1.13233	1.87611	1.22256	1.06811	Blazegraph
32	0.216889	0.895333	0.741444	0.785556	0.393889	Blazegraph
33	0.409778	1.51567	1.296	2.10433	0.0945556	Virtuoso
34	0.411333	2.13356	1.54311	2.14456	0.290444	Virtuoso
35	0.5	1.51511	1.20678	0.813556	0.285444	Virtuoso
36	0.310444	1.52278	0.790444	0.794667	0.584222	Blazegraph
37	0.150222	1.68489	1.30689	0.789889	0.545333	Blazegraph
38	0.382444	1.69767	1.22389	0.787444	0.356667	Virtuoso
39	0.387667	1.69267	1.14078	1.04122	0.217444	Virtuoso
40	0.108889	1.65011	1.13922	0.896444	0.115111	Blazegraph
41	0.525333	1.75567	1.44589	1.27911	0.190444	Virtuoso
42	0.188889	1.684	1.406	1.00456	0.0581111	Virtuoso
43	0.393111	1.10467	0.960444	0.919889	0.131333	Virtuoso
44	0.370222	1.67978	1.36422	0.799333	0.655222	Blazegraph
45	0.163556	1.50722	0.676778	0.827778	0.394	Blazegraph
46	0.105	1.68878	0.706111	0.211111	0.310778	Blazegraph
47	0.0848889	1.66133	0.700667	0.202889	0.213333	Blazegraph
48	0.0382222	1.671	0.705	0.0132222	0.495778	Sesame
49	0.0875556	1.67711	1.53844	0.162	1.17911	Blazegraph
50	0.0995556	1.67656	0.822778	0.168667	1.59889	Blazegraph
51	0.102778	1.68244	0.869667	0.171444	2.51656	Blazegraph
52	0.0624444	1.68933	0.741556	0.100111	0.721111	Blazegraph
53	0.406667	1.52189	1.29289	2.11111	0.0945556	Virtuoso
54	0.370222	1.50689	1.45278	0.775	0.229667	Virtuoso
55	0.373222	1.50578	1.12156	0.795667	0.187889	Virtuoso
56	0.950333	1.74178	1.26122	1.43733	0.361333	Virtuoso
57	0.501778	1.71733	0.806111	1.42756	0.651778	Blazegraph
58	0.341222	1.68656	0.795444	0.857778	0.593556	Blazegraph
59	0.757667	1.65767	1.28811	1.84656	0.207667	Virtuoso
60	0.0448889	1.48967	1.09467	0.0453333	0.0247778	Virtuoso
61	0.0423333	1.48256	1.13567	0.0417778	0.424667	Sesame
62	0.0887778	1.943	1.37733	0.870111	1.01133	Blazegraph
63	0.23	1.96756	1.91356	1.16811	1.07956	Blazegraph
64	0.0862222	1.949	1.41889	0.881	1.21811	Blazegraph
65	0.352444	1.98622	1.91544	1.23078	1.08978	Blazegraph
66	0.207556	1.97833	2.05078	1.42633	1.30911	Blazegraph
67	0.317222	1.94689	0.709333	0.179222	0.347778	Sesame
68	0.217111	0.863889	0.810889	0.555333	0.0223333	Virtuoso
69	0.627333	1.65556	1.22656	0.944889	0.337333	Virtuoso
70	0.0286667	1.57822	0.693667	0.00377778	0.275333	Sesame
71	0.605222	2.27678	1.44489	0.67	0.869556	Blazegraph
72	1.07244	2.35122	1.27156	1.59089	0.490111	Virtuoso
73	0.778111	1.13233	1.03033	1.21522	0.377889	Virtuoso
74	0.0678889	1.76444	1.21	0.110111	0.228111	Blazegraph
75	0.0563333	1.74556	0.638444	0.0813333	0.0556667	Virtuoso
76	0.0686667	1.75978	1.14956	1.49111	0.428111	Blazegraph
77	0.0605556	1.12011	0.975778	0.102778	0.046	Virtuoso
78	0.0564444	0.821222	1.51411	0.0596667	0.151778	Blazegraph
79	0.750111	2.13467	1.30278	3.12033	0.281667	Virtuoso
80	0.270111	1.95756	0.680556	1.278	0.158556	Virtuoso
81	0.655111	2.16344	1.56189	0.923778	0.317889	Virtuoso
82	0.213444	2.22933	0.731889	1.42989	0.865	Blazegraph
83	0.144778	1.05611	0.672444	0.918333	0.290444	Blazegraph
84	0.197	1.97522	1.95944	0.871333	1.76622	Blazegraph
85	0.164	0.872444	0.824778	0.300333	0.0475556	Virtuoso
86	0.221111	1.95844	1.53411	0.593444	0.225333	Blazegraph
87	0.267444	2.13678	1.54733	0.425111	0.303556	Blazegraph
88	0.228556	0.920333	0.908778	0.804	0.117667	Virtuoso
89	0.234778	0.931222	0.910778	0.804222	0.117778	Virtuoso
90	0.224667	0.869111	0.944778	0.817	0.104222	Virtuoso
91	0.223333	1.94222	1.164	0.600889	0.317	Blazegraph
92	0.270222	2.13278	1.16544	0.952111	0.396889	Blazegraph
93	0.222333	0.921333	1.15567	0.832	0.211444	Virtuoso
94	0.223778	0.920667	1.16456	0.831556	0.210222	Virtuoso
95	0.0883333	1.94733	1.254	0.589889	0.781667	Blazegraph
96	0.167778	1.946	1.18033	0.916778	0.775111	Blazegraph
97	0.240333	2.12178	1.06833	0.926	0.366444	Blazegraph
98	0.0958889	0.880778	0.807778	0.169444	0.0763333	Virtuoso
99	0.406444	1.09233	0.968333	0.918444	0.133	Virtuoso
100	0.137556	1.01433	0.930444	0.840111	0.09	Virtuoso
101	0.138	1.013	0.930667	0.841333	0.0901111	Virtuoso
102	0.387333	1.09011	0.965222	0.918	0.131444	Virtuoso
103	0.524667	1.73722	1.43989	1.275	0.209444	Virtuoso
104	0.0708889	0.996222	0.251556	0.173889	0.154333	Blazegraph
105	0.0735556	1.00033	0.250556	0.175667	0.0695556	Virtuoso
106	0.091	1.048	1.29822	0.176778	0.158222	Blazegraph
107	0.0537778	1.03111	1.28933	0.165667	0.0667778	Blazegraph
108	0.347667	1.03367	1.35511	1.01378	0.170444	Virtuoso
109	0.192444	1.66122	1.41522	1.003	0.0566667	Virtuoso
110	0.610667	2.36844	1.267	1.65178	0.397222	Virtuoso
111	0.226	2.28489	1.232	1.45511	0.379667	Blazegraph
112	0.102889	1.68544	0.700444	0.210222	0.310222	Blazegraph
113	0.0821111	1.64744	0.697333	0.192222	0.306778	Blazegraph
114	0.441667	2.12222	1.18233	0.806333	0.316222	Virtuoso
115	0.308667	1.36244	1.23733	0.668889	0.0998889	Virtuoso
116	0.0985556	0.988	0.244444	0.881222	0.0703333	Virtuoso
117	0.281111	0.877667	0.888	0.593111	0.074	Virtuoso
118	0.631889	1.663	1.22433	0.947333	0.337556	Virtuoso
119	0.339667	1.65178	0.797333	0.803111	0.590778	Blazegraph
120	0.494778	0.940889	0.827111	0.813556	0.114444	Virtuoso
121	0.329333	0.927667	1.13111	0.786222	0.141556	Virtuoso
122	0.0698889	0.920444	0.725667	0.146	0.290778	Blazegraph
123	0.933667	1.72367	1.26511	1.43889	0.362444	Virtuoso
124	0.283	0.961556	0.926667	0.733889	0.101889	Virtuoso
125	0.272111	0.903556	0.880889	0.772	0.0967778	Virtuoso
126	0.325111	1.08489	0.757111	0.939	0.408	Blazegraph
127	0.612333	1.05467	0.950667	0.975444	0.118444	Virtuoso
128	0.913333	2.26467	1.237	1.35922	0.367889	Virtuoso
