# Supplementary material for: Property Graph vs RDF Triple Store: A Comparison on Glycan Substructure Search
Source: PLoS One. 2015 Dec 14;10(12):e0144578. doi: 10.1371/journal.pone.0144578 (PMC4684231; doi:10.1371/journal.pone.0144578)
Supplement: S2 Table — Summary of the results obtained using RDF and Property Graph implementations. (XLSX) [file pone.0144578.s003.xlsx]

## Sheet: Sheet1
Query Structure ID	Blazegraph average time	Jena Fuseki average time	Neo4j average time	Sesame average time	Virtuoso average time		Best perfomance
1	0.485	0.952333	3.77011	0.875			Blazegraph
2	0.317556	2.388	4.91	1.86778			Blazegraph
3	0.442556	2.369	5.06633	3.25689			Blazegraph
4	0.614111	2.56222	4.56989	4.24011			Blazegraph			Query set 2	Count	Percentage
5	0.303	2.30122	4.68456	1.42244			Blazegraph			Total Queries	60
6	0.468667	2.64878	5.10211	3.25856			Blazegraph			RDF Best perfomance	60	1
7	0.377444	2.64889	5.38444	3.22567			Blazegraph			Property Graph Best performance	0	0
8	0.530222	2.62144	5.04144	2.61222			Blazegraph
9	0.413556	2.63989	3.09356	3.405			Blazegraph			Blazegraph Best performance	59	0.983333
10	0.381222	2.63678	5.73344	2.27867			Blazegraph			Jena Fuseki Best performance	0	0
11	0.480556	2.65778	3.20189	3.15489			Blazegraph			Neo4j Best performance	0	0
12	0.401111	2.66844	3.82544	3.17989			Blazegraph			Sesame Best performance	1	0.0166667
13	0.840667	2.824	3.31878	0.735			Sesame			Virtuoso Best performance	0	0
14	0.698889	2.90156	4.48667	2.24422			Blazegraph
15	0.677889	2.91044	5.51567	0.729667			Blazegraph
16	0.600778	2.9	6.49033	0.791111			Blazegraph				Average query time	Standard deviation
17	0.581667	3.02689	5.60367	2.22522			Blazegraph			Blazegraph	0.496465	0.141618
18	0.580222	3.037	6.80444	1.92244			Blazegraph			Jena Fuseki	2.63047	0.40591
19	0.531111	3.03956	8.28689	2.05344			Blazegraph			Neo4j	4.60927	1.27481
20	0.591222	2.56622	4.61644	4.24256			Blazegraph			Sesame	2.59145	1.03878
21	0.292889	2.55922	5.05689	0.949889			Blazegraph			Virtuoso	No results	No results
22	0.446889	2.66222	3.656	3.28			Blazegraph
23	0.387667	2.66222	3.846	3.17578			Blazegraph
24	0.622667	2.67911	5.08944	3.22922			Blazegraph
25	0.356222	2.65867	5.05544	3.03122			Blazegraph
26	0.413889	2.66133	5.46011	3.23078			Blazegraph
27	0.314111	2.40156	5.04511	1.87211			Blazegraph
28	0.618	2.67356	3.40556	3.31244			Blazegraph
29	0.482556	2.55311	2.82456	2.61067			Blazegraph
30	0.607	2.67378	3.40722	3.31278			Blazegraph
31	0.404667	2.66556	5.46756	3.24933			Blazegraph
32	0.863889	2.707	3.14767	3.31767			Blazegraph
33	0.735778	2.69011	4.76522	3.19078			Blazegraph
34	0.42	2.64722	5.01167	3.18244			Blazegraph
35	0.381	2.64133	5.74256	2.27556			Blazegraph
36	0.714889	2.88922	4.47944	2.26056			Blazegraph
37	0.563111	3.032	5.57989	2.24667			Blazegraph
38	0.332222	2.646	1.60711	1.04089			Blazegraph
39	0.46	2.65622	5.46522	2.17022			Blazegraph
40	0.546222	3.032	8.23811	2.05989			Blazegraph
41	0.341222	2.59322	3.05144	3.05178			Blazegraph
42	0.532667	2.55067	4.52689	4.53933			Blazegraph
43	0.420111	2.65044	3.08722	3.42678			Blazegraph
44	0.305	0.912667	4.43922	0.861111			Blazegraph
45	0.546667	2.55167	4.52978	4.53789			Blazegraph
46	0.407556	2.65478	3.724	3.25422			Blazegraph
47	0.715778	2.67611	3.21889	3.244			Blazegraph
48	0.355	2.33556	3.07444	3.02456			Blazegraph
49	0.628111	3.12122	4.71144	2.66589			Blazegraph
50	0.481667	2.66167	3.21867	3.166			Blazegraph
51	0.303444	1.68211	5.86689	0.682222			Blazegraph
52	0.609111	2.67011	3.24122	3.23511			Blazegraph
53	0.292	3.10133	4.96144	3.60567			Blazegraph
54	0.603111	2.35844	3.08011	3.08589			Blazegraph
55	0.700333	2.91522	5.54978	0.738556			Blazegraph
56	0.348	2.32511	3.08778	3.02789			Blazegraph
57	0.363556	2.63244	5.09822	1.12056			Blazegraph
58	0.607778	2.91422	6.52444	0.793667			Blazegraph
59	0.487222	3.22289	4.99233	3.03689			Blazegraph
60	0.458444	3.20656	4.71489	3.66933			Blazegraph
