# Supplementary material for: Property Graph vs RDF Triple Store: A Comparison on Glycan Substructure Search
Source: PLoS One. 2015 Dec 14;10(12):e0144578. doi: 10.1371/journal.pone.0144578 (PMC4684231; doi:10.1371/journal.pone.0144578)
Supplement: S3 Table — Query response times obtain using the Blazegraph implementation. The query structure IDs refer to S8 and S7 Tables. (XLSX) [file pone.0144578.s004.xlsx]

## Sheet: graphResultsRDF_BioQuery_Blazeg
First query-set
Query Structure ID	1	2	3	4	5	6	7	8	9	10	Results		Blazegraph average time		Blazegraph Standard deviation
1	0.2	0.117	0.11	0.106	0.106	0.109	0.12	0.102	0.113	0.098	86		0.109		0.00698212
2	0.039	0.042	0.035	0.039	0.044	0.046	0.045	0.042	0.045	0.042	10		0.0422222		0.00345607
3	0.677	0.652	0.642	0.66	0.624	0.643	0.637	0.604	0.642	0.625	1638		0.636556		0.016734
4	0.586	0.556	0.564	0.585	0.561	0.545	0.526	0.536	0.598	0.583	760		0.561556		0.023891
5	0.074	0.077	0.073	0.07	0.074	0.079	0.07	0.075	0.074	0.071	1		0.0736667		0.00308221
6	0.075	0.088	0.068	0.067	0.081	0.074	0.074	0.077	0.067	0.074	21		0.0744444		0.00694822
7	0.182	0.156	0.122	0.177	0.135	0.154	0.162	0.146	0.147	0.152	279		0.150111		0.015664
8	0.11	0.115	0.107	0.137	0.098	0.121	0.127	0.134	0.122	0.122	67		0.120333		0.0123491
9	0.046	0.036	0.045	0.04	0.052	0.045	0.046	0.046	0.045	0.043	8		0.0442222		0.00440959
10	0.111	0.136	0.138	0.08	0.158	0.146	0.136	0.104	0.13	0.145	92		0.130333		0.0239165
11	0.41	0.402	0.387	0.376	0.434	0.382	0.385	0.423	0.379	0.379	2582		0.394111		0.0210739
12	0.334	0.326	0.354	0.335	0.357	0.376	0.314	0.386	0.33	0.329	786		0.345222		0.0244171
13	0.044	0.045	0.052	0.042	0.055	0.047	0.047	0.042	0.049	0.051	20		0.0477778		0.00443784
14	0.057	0.052	0.049	0.053	0.054	0.06	0.058	0.053	0.061	0.056	7		0.0551111		0.00395109
15	0.06	0.062	0.067	0.057	0.058	0.057	0.063	0.068	0.053	0.059	11		0.0604444		0.00495255
16	0.05	0.055	0.058	0.05	0.059	0.057	0.065	0.056	0.068	0.058	2		0.0584444		0.00531769
17	0.403	0.345	0.418	0.386	0.403	0.388	0.363	0.423	0.356	0.34	1309		0.380222		0.0308455
18	0.284	0.284	0.245	0.321	0.279	0.315	0.248	0.261	0.291	0.277	318		0.280111		0.0266057
19	0.334	0.322	0.268	0.292	0.299	0.279	0.355	0.316	0.308	0.339	82		0.308667		0.0278478
20	0.48	0.526	0.496	0.486	0.545	0.454	0.489	0.516	0.49	0.464	1798		0.496222		0.0288824
21	0.272	0.255	0.266	0.272	0.31	0.273	0.256	0.272	0.261	0.25	301		0.268333		0.017713
22	0.25	0.246	0.259	0.243	0.239	0.264	0.257	0.254	0.234	0.243	28		0.248778		0.0101215
23	0.425	0.418	0.448	0.441	0.415	0.428	0.401	0.466	0.399	0.447	687		0.429222		0.0229117
24	0.062	0.053	0.066	0.056	0.061	0.065	0.058	0.064	0.055	0.065	29		0.0603333		0.00494975
25	0.064	0.078	0.083	0.071	0.067	0.072	0.072	0.069	0.08	0.071	12		0.0736667		0.00538516
26	0.31	0.303	0.305	0.287	0.287	0.298	0.289	0.29	0.287	0.309	9		0.295		0.0088176
27	0.364	0.402	0.364	0.386	0.371	0.34	0.369	0.393	0.358	0.379	21		0.373556		0.0189018
28	0.335	0.333	0.369	0.342	0.325	0.31	0.343	0.329	0.313	0.371	7		0.337222		0.021707
29	0.348	0.352	0.348	0.355	0.374	0.36	0.363	0.348	0.365	0.35	54		0.357222		0.00892717
30	0.368	0.311	0.303	0.323	0.312	0.294	0.359	0.33	0.332	0.323	311		0.320778		0.0189985
31	0.272	0.263	0.249	0.25	0.256	0.301	0.259	0.271	0.287	0.25	89		0.265111		0.0181758
32	0.212	0.221	0.22	0.209	0.211	0.215	0.208	0.221	0.219	0.228	8		0.216889		0.00662277
33	0.424	0.405	0.393	0.379	0.433	0.403	0.409	0.443	0.413	0.41	206		0.409778		0.0192079
34	0.394	0.39	0.427	0.425	0.384	0.409	0.421	0.419	0.408	0.419	104		0.411333		0.0152561
35	0.471	0.495	0.513	0.5	0.498	0.479	0.504	0.515	0.488	0.508	150		0.5		0.0116619
36	0.278	0.292	0.325	0.312	0.34	0.327	0.289	0.307	0.292	0.31	57		0.310444		0.0177279
37	0.152	0.144	0.155	0.161	0.153	0.149	0.142	0.149	0.15	0.149	10		0.150222		0.00567401
38	0.382	0.372	0.408	0.378	0.38	0.34	0.415	0.397	0.399	0.353	83		0.382444		0.0250056
39	0.363	0.375	0.353	0.383	0.368	0.416	0.393	0.379	0.379	0.443	142		0.387667		0.0269583
40	0.108	0.104	0.116	0.112	0.103	0.119	0.108	0.104	0.104	0.11	20		0.108889		0.00581903
41	0.533	0.533	0.546	0.526	0.536	0.505	0.533	0.532	0.514	0.503	2924		0.525333		0.0147648
42	0.184	0.205	0.196	0.19	0.179	0.185	0.184	0.187	0.184	0.19	1362		0.188889		0.00772082
43	0.413	0.392	0.392	0.399	0.416	0.399	0.38	0.382	0.394	0.384	3488		0.393111		0.0110391
44	0.354	0.37	0.393	0.359	0.359	0.385	0.379	0.346	0.387	0.354	39		0.370222		0.0165739
45	0.167	0.171	0.169	0.169	0.157	0.179	0.173	0.145	0.149	0.16	20		0.163556		0.0114795
46	0.103	0.105	0.105	0.107	0.114	0.098	0.1	0.11	0.098	0.108	324		0.105		0.0055
47	0.092	0.085	0.085	0.083	0.088	0.095	0.093	0.081	0.071	0.083	248		0.0848889		0.00700793
48	0.03	0.038	0.038	0.038	0.038	0.039	0.037	0.039	0.039	0.038	12		0.0382222		0.000666667
49	0.093	0.092	0.094	0.081	0.085	0.081	0.08	0.083	0.103	0.089	17		0.0875556		0.00768295
50	0.099	0.103	0.097	0.101	0.099	0.1	0.103	0.102	0.095	0.096	23		0.0995556		0.00300463
51	0.105	0.105	0.106	0.103	0.094	0.104	0.104	0.096	0.103	0.11	13		0.102778		0.00491878
52	0.067	0.056	0.067	0.061	0.068	0.053	0.057	0.073	0.062	0.065	26		0.0624444		0.0064442
53	0.401	0.414	0.405	0.417	0.408	0.401	0.406	0.412	0.387	0.41	206		0.406667		0.00883176
54	0.352	0.372	0.372	0.361	0.353	0.373	0.369	0.374	0.402	0.356	52		0.370222		0.0142459
55	0.361	0.36	0.353	0.371	0.387	0.392	0.339	0.38	0.393	0.384	41		0.373222		0.018893
56	0.937	0.98	0.905	0.999	0.978	0.915	0.979	0.923	0.915	0.959	1955		0.950333		0.0357246
57	0.483	0.498	0.504	0.524	0.489	0.492	0.499	0.511	0.524	0.475	469		0.501778		0.0161073
58	0.342	0.324	0.321	0.329	0.333	0.366	0.359	0.371	0.323	0.345	84		0.341222		0.0196391
59	0.794	0.791	0.816	0.739	0.743	0.764	0.736	0.76	0.725	0.745	9872		0.757667		0.0291976
60	0.053	0.039	0.057	0.04	0.043	0.049	0.04	0.043	0.049	0.044	117		0.0448889		0.00581903
61	0.037	0.041	0.042	0.037	0.046	0.046	0.04	0.047	0.037	0.045	1		0.0423333		0.00387298
62	0.08	0.09	0.087	0.112	0.082	0.09	0.074	0.093	0.087	0.084	7		0.0887778		0.0103293
63	0.226	0.189	0.189	0.184	0.192	0.191	0.217	0.469	0.203	0.236	36		0.23		0.0911715
64	0.084	0.081	0.095	0.089	0.079	0.095	0.082	0.083	0.094	0.078	1		0.0862222		0.00704943
65	0.327	0.318	0.388	0.346	0.376	0.326	0.364	0.396	0.35	0.308	180		0.352444		0.0311413
66	0.197	0.239	0.247	0.209	0.188	0.209	0.225	0.179	0.193	0.179	14		0.207556		0.0251948
67	0.335	0.31	0.295	0.284	0.327	0.34	0.343	0.344	0.326	0.286	93		0.317222		0.0242321
68	0.244	0.195	0.214	0.187	0.22	0.231	0.209	0.226	0.226	0.246	336		0.217111		0.0182513
69	0.666	0.621	0.626	0.636	0.606	0.591	0.66	0.628	0.635	0.643	418		0.627333		0.020199
70	0.028	0.029	0.029	0.028	0.028	0.029	0.029	0.028	0.029	0.029	1		0.0286667		0.0005
71	0.613	0.556	0.643	0.592	0.609	0.536	0.644	0.647	0.619	0.601	195		0.605222		0.0391911
72	1.056	1.123	1.007	1.046	1.074	1.034	1.104	1.049	1.059	1.156	1679		1.07244		0.047072
73	0.781	0.763	0.758	0.718	0.801	0.759	0.762	0.814	0.811	0.817	2530		0.778111		0.0340531
74	0.071	0.067	0.067	0.064	0.071	0.066	0.065	0.069	0.072	0.07	221		0.0678889		0.00275882
75	0.061	0.052	0.053	0.062	0.056	0.059	0.058	0.058	0.058	0.051	47		0.0563333		0.00364005
76	0.071	0.064	0.062	0.074	0.068	0.081	0.07	0.064	0.065	0.07	48		0.0686667		0.00597913
77	0.058	0.063	0.055	0.071	0.059	0.064	0.058	0.055	0.056	0.064	59		0.0605556		0.00536449
78	0.055	0.058	0.052	0.058	0.051	0.056	0.063	0.057	0.056	0.057	9		0.0564444		0.00350397
79	0.753	0.784	0.78	0.722	0.72	0.749	0.797	0.727	0.763	0.709	810		0.750111		0.0322663
80	0.275	0.261	0.301	0.258	0.245	0.272	0.296	0.235	0.266	0.297	170		0.270111		0.0236138
81	0.648	0.653	0.657	0.628	0.646	0.7	0.635	0.682	0.632	0.663	1133		0.655111		0.0238875
82	0.2	0.204	0.228	0.232	0.227	0.218	0.216	0.213	0.177	0.206	40		0.213444		0.016734
83	0.162	0.183	0.109	0.168	0.176	0.118	0.181	0.105	0.105	0.158	206		0.144778		0.0346835
84	0.208	0.197	0.191	0.205	0.197	0.198	0.195	0.204	0.194	0.192	16		0.197		0.00484768
85	0.195	0.171	0.16	0.162	0.174	0.147	0.146	0.173	0.176	0.167	1587		0.164		0.0112694
86	0.227	0.234	0.205	0.235	0.222	0.225	0.183	0.237	0.237	0.212	334		0.221111		0.0182855
87	0.246	0.268	0.272	0.269	0.281	0.24	0.259	0.276	0.288	0.254	776		0.267444		0.0146126
88	0.233	0.236	0.217	0.21	0.24	0.243	0.21	0.228	0.232	0.241	332		0.228556		0.013154
89	0.236	0.252	0.24	0.236	0.216	0.246	0.241	0.232	0.226	0.224	332		0.234778		0.0114212
90	0.231	0.23	0.252	0.227	0.225	0.223	0.229	0.201	0.223	0.212	304		0.224667		0.0138112
91	0.23	0.237	0.236	0.236	0.197	0.235	0.173	0.237	0.233	0.226	67		0.223333		0.022798
92	0.282	0.234	0.289	0.261	0.262	0.295	0.268	0.288	0.26	0.275	138		0.270222		0.0189722
93	0.195	0.231	0.218	0.23	0.208	0.244	0.232	0.198	0.216	0.224	55		0.222333		0.0139463
94	0.228	0.228	0.225	0.227	0.237	0.222	0.223	0.235	0.185	0.232	55		0.223778		0.0154335
95	0.085	0.088	0.086	0.095	0.092	0.093	0.086	0.081	0.087	0.087	13		0.0883333		0.00430116
96	0.151	0.164	0.175	0.178	0.168	0.159	0.162	0.176	0.166	0.162	12		0.167778		0.00694222
97	0.255	0.248	0.211	0.244	0.254	0.235	0.253	0.248	0.235	0.235	194		0.240333		0.0133417
98	0.089	0.087	0.105	0.098	0.089	0.092	0.092	0.106	0.096	0.098	44		0.0958889		0.00662277
99	0.398	0.394	0.419	0.393	0.397	0.439	0.4	0.433	0.381	0.402	3488		0.406444		0.0195455
100	0.141	0.142	0.133	0.13	0.136	0.125	0.134	0.153	0.139	0.146	1426		0.137556		0.00853099
101	0.138	0.139	0.136	0.142	0.143	0.131	0.128	0.151	0.136	0.136	1426		0.138		0.00681909
102	0.385	0.386	0.4	0.398	0.381	0.373	0.387	0.394	0.374	0.393	3488		0.387333		0.00984886
103	0.521	0.532	0.542	0.524	0.506	0.527	0.504	0.517	0.541	0.529	2924		0.524667		0.0136015
104	0.072	0.073	0.069	0.072	0.077	0.071	0.07	0.071	0.069	0.066	173		0.0708889		0.00305959
105	0.064	0.078	0.074	0.071	0.069	0.072	0.064	0.084	0.071	0.079	252		0.0735556		0.00598145
106	0.091	0.092	0.093	0.091	0.092	0.096	0.097	0.088	0.086	0.084	345		0.091		0.00433013
107	0.055	0.053	0.053	0.055	0.055	0.053	0.05	0.055	0.057	0.053	3		0.0537778		0.00198606
108	0.317	0.335	0.321	0.369	0.379	0.326	0.373	0.321	0.356	0.349	176		0.347667		0.0229183
109	0.186	0.183	0.191	0.196	0.209	0.193	0.197	0.173	0.197	0.193	1362		0.192444		0.00998888
110	0.588	0.617	0.617	0.584	0.593	0.611	0.624	0.618	0.635	0.597	2713		0.610667		0.0162558
111	0.234	0.235	0.222	0.21	0.243	0.213	0.22	0.231	0.233	0.227	1332		0.226		0.0107355
112	0.112	0.107	0.106	0.095	0.103	0.106	0.101	0.104	0.103	0.101	324		0.102889		0.00365529
113	0.081	0.081	0.087	0.083	0.08	0.08	0.076	0.083	0.082	0.087	172		0.0821111		0.0034801
114	0.458	0.452	0.447	0.45	0.457	0.432	0.435	0.429	0.432	0.441	28		0.441667		0.010198
115	0.305	0.307	0.329	0.324	0.299	0.292	0.294	0.287	0.308	0.338	2643		0.308667		0.0179165
116	0.106	0.094	0.1	0.095	0.101	0.101	0.097	0.097	0.103	0.099	47		0.0985556		0.00300463
117	0.278	0.262	0.291	0.282	0.286	0.294	0.294	0.256	0.254	0.311	364		0.281111		0.0196179
118	0.662	0.617	0.649	0.604	0.631	0.624	0.638	0.627	0.669	0.628	418		0.631889		0.018738
119	0.326	0.384	0.316	0.36	0.314	0.37	0.329	0.321	0.328	0.335	85		0.339667		0.0253427
120	0.499	0.499	0.474	0.499	0.512	0.476	0.502	0.505	0.483	0.503	1798		0.494778		0.0135994
121	0.278	0.316	0.323	0.355	0.314	0.339	0.301	0.376	0.327	0.313	271		0.329333		0.0236061
122	0.074	0.071	0.074	0.072	0.073	0.071	0.068	0.065	0.063	0.072	28		0.0698889		0.00375648
123	0.997	0.865	0.925	0.969	0.909	0.922	0.95	0.974	0.943	0.946	1955		0.933667		0.0333841
124	0.267	0.269	0.28	0.294	0.291	0.269	0.275	0.299	0.278	0.292	1552		0.283		0.0112472
125	0.288	0.264	0.301	0.275	0.257	0.273	0.257	0.307	0.27	0.245	301		0.272111		0.0203804
126	0.333	0.347	0.3	0.3	0.328	0.336	0.364	0.34	0.295	0.316	114		0.325111		0.0239554
127	0.63	0.616	0.635	0.61	0.593	0.589	0.619	0.554	0.681	0.614	3419		0.612333		0.0346699
128	0.843	0.884	0.954	0.941	0.957	0.9	0.935	0.842	0.909	0.898	2031		0.913333		0.0373765
Second query-set
Query Structure ID	1	2	3	4	5	6	7	8	9	10	Results		Blazegraph average time		Blazegraph Standard deviation
1	1.848	0.599	0.492	0.457	0.434	0.401	0.399	0.393	0.81	0.38	3		0.485		0.139641
2	0.419	0.325	0.315	0.312	0.306	0.324	0.322	0.322	0.307	0.325	3		0.317556		0.00769921
3	0.457	0.495	0.408	0.396	0.46	0.422	0.441	0.439	0.44	0.482	6		0.442556		0.032435
4	0.634	0.569	0.608	0.598	0.54	0.568	0.649	0.617	0.639	0.739	3		0.614111		0.0585159
5	0.322	0.301	0.318	0.296	0.26	0.289	0.332	0.279	0.302	0.35	3		0.303		0.0272718
6	0.48	0.448	0.484	0.468	0.448	0.473	0.427	0.54	0.481	0.449	10		0.468667		0.0325423
7	0.429	0.394	0.367	0.366	0.405	0.361	0.379	0.382	0.391	0.352	3		0.377444		0.0173141
8	0.521	0.504	0.535	0.508	0.494	0.539	0.547	0.578	0.524	0.543	16		0.530222		0.0258833
9	0.375	0.427	0.412	0.421	0.449	0.376	0.415	0.421	0.416	0.385	10		0.413556		0.0217492
10	0.41	0.392	0.35	0.405	0.366	0.388	0.371	0.423	0.338	0.398	3		0.381222		0.0272341
11	0.514	0.491	0.506	0.478	0.471	0.461	0.506	0.481	0.443	0.488	12		0.480556		0.0204641
12	0.355	0.427	0.42	0.397	0.381	0.364	0.403	0.413	0.414	0.391	4		0.401111		0.0201212
13	0.834	0.872	0.819	0.839	0.842	0.874	0.832	0.834	0.831	0.823	9		0.840667		0.0196596
14	0.701	0.689	0.695	0.733	0.74	0.658	0.692	0.668	0.725	0.69	20		0.698889		0.0282862
15	0.699	0.668	0.641	0.661	0.666	0.707	0.697	0.652	0.731	0.678	12		0.677889		0.0286986
16	0.63	0.604	0.593	0.586	0.605	0.587	0.608	0.633	0.586	0.605	6		0.600778		0.0150978
17	0.551	0.559	0.574	0.546	0.629	0.576	0.578	0.568	0.633	0.572	10		0.581667		0.0296774
18	0.578	0.606	0.567	0.618	0.585	0.582	0.535	0.601	0.551	0.577	6		0.580222		0.0265367
19	0.502	0.483	0.521	0.542	0.541	0.531	0.543	0.567	0.539	0.513	3		0.531111		0.0235926
20	0.629	0.574	0.612	0.528	0.566	0.565	0.56	0.636	0.648	0.632	3		0.591222		0.0417066
21	0.31	0.292	0.27	0.274	0.308	0.28	0.308	0.306	0.315	0.283	4		0.292889		0.0168185
22	0.423	0.431	0.441	0.425	0.424	0.438	0.476	0.507	0.437	0.443	6		0.446889		0.0272555
23	0.435	0.357	0.374	0.396	0.406	0.411	0.39	0.389	0.394	0.372	4		0.387667		0.0172119
24	0.604	0.637	0.64	0.614	0.593	0.627	0.556	0.591	0.715	0.631	21		0.622667		0.0440483
25	0.365	0.302	0.382	0.363	0.389	0.337	0.337	0.367	0.386	0.343	3		0.356222		0.0288131
26	0.389	0.388	0.414	0.399	0.361	0.439	0.475	0.443	0.422	0.384	3		0.413889		0.0351086
27	0.336	0.357	0.307	0.3	0.326	0.316	0.303	0.291	0.315	0.312	4		0.314111		0.0190292
28	0.564	0.581	0.644	0.568	0.653	0.57	0.626	0.71	0.613	0.597	13		0.618		0.0461898
29	0.535	0.466	0.468	0.517	0.49	0.458	0.476	0.499	0.477	0.492	3		0.482556		0.0185884
30	0.598	0.628	0.557	0.633	0.582	0.567	0.597	0.667	0.593	0.639	13		0.607		0.0366776
31	0.355	0.415	0.387	0.417	0.413	0.397	0.41	0.404	0.363	0.436	3		0.404667		0.0207545
32	0.809	0.901	1.027	0.743	0.794	0.863	0.925	0.878	0.898	0.746	55		0.863889		0.0911571
33	0.755	0.692	0.687	0.727	0.753	0.876	0.742	0.69	0.754	0.701	42		0.735778		0.0591688
34	0.409	0.41	0.408	0.418	0.402	0.404	0.438	0.462	0.414	0.424	6		0.42		0.0192614
35	0.36	0.342	0.383	0.409	0.373	0.344	0.421	0.365	0.369	0.423	3		0.381		0.0306309
36	0.671	0.717	0.732	0.686	0.693	0.748	0.714	0.722	0.685	0.737	20		0.714889		0.0227511
37	0.588	0.532	0.572	0.579	0.541	0.565	0.579	0.55	0.563	0.587	10		0.563111		0.0186644
38	0.341	0.313	0.326	0.318	0.366	0.344	0.305	0.357	0.333	0.328	3		0.332222		0.0201976
39	0.535	0.489	0.464	0.443	0.504	0.464	0.418	0.497	0.43	0.431	11		0.46		0.0315674
40	0.544	0.534	0.546	0.542	0.548	0.529	0.559	0.519	0.56	0.579	3		0.546222		0.0181506
41	0.363	0.327	0.34	0.35	0.298	0.368	0.39	0.294	0.339	0.365	7		0.341222		0.0317127
42	0.513	0.519	0.555	0.52	0.548	0.547	0.545	0.521	0.492	0.547	7		0.532667		0.0207183
43	0.431	0.401	0.415	0.489	0.396	0.461	0.423	0.397	0.377	0.422	10		0.420111		0.0349909
44	0.304	0.305	0.293	0.304	0.343	0.309	0.299	0.311	0.283	0.298	3		0.305		0.0166208
45	0.526	0.54	0.523	0.577	0.623	0.567	0.537	0.502	0.536	0.515	7		0.546667		0.0370304
46	0.471	0.42	0.372	0.411	0.347	0.437	0.417	0.47	0.403	0.391	3		0.407556		0.0357914
47	0.788	0.648	0.602	0.78	0.756	0.797	0.696	0.749	0.701	0.713	22		0.715778		0.0628486
48	0.392	0.371	0.344	0.353	0.373	0.373	0.399	0.31	0.35	0.322	3		0.355		0.0276225
49	0.649	0.658	0.656	0.587	0.56	0.614	0.745	0.607	0.671	0.555	2		0.628111		0.0607175
50	0.441	0.472	0.492	0.453	0.516	0.462	0.462	0.467	0.507	0.504	12		0.481667		0.0232648
51	0.338	0.276	0.306	0.295	0.318	0.288	0.284	0.365	0.307	0.292	2		0.303444		0.0264391
52	0.536	0.551	0.624	0.626	0.644	0.644	0.609	0.58	0.587	0.617	16		0.609111		0.0310582
53	0.331	0.31	0.311	0.303	0.277	0.289	0.283	0.292	0.276	0.287	2		0.292		0.0132382
54	0.625	0.614	0.658	0.54	0.57	0.64	0.513	0.632	0.626	0.635	32		0.603111		0.0500835
55	0.63	0.706	0.715	0.696	0.688	0.691	0.718	0.684	0.689	0.716	12		0.700333		0.0135
56	0.354	0.363	0.34	0.352	0.343	0.366	0.333	0.312	0.335	0.388	3		0.348		0.0222036
57	0.361	0.324	0.383	0.332	0.37	0.38	0.387	0.34	0.381	0.375	3		0.363556		0.0244699
58	0.601	0.588	0.6	0.587	0.618	0.634	0.608	0.598	0.637	0.6	6		0.607778		0.018322
59	0.419	0.495	0.541	0.463	0.519	0.47	0.481	0.449	0.48	0.487	15		0.487222		0.0282789
60	0.46	0.463	0.52	0.415	0.468	0.454	0.459	0.405	0.459	0.483	18		0.458444		0.0340372
