# Supplementary material for: Property Graph vs RDF Triple Store: A Comparison on Glycan Substructure Search
Source: PLoS One. 2015 Dec 14;10(12):e0144578. doi: 10.1371/journal.pone.0144578 (PMC4684231; doi:10.1371/journal.pone.0144578)
Supplement: S5 Table — Query response times obtain using the Neo4j implementation. The query structure IDs refer to S8 and S7 Tables. (XLSX) [file pone.0144578.s006.xlsx]

## Sheet: graphResultsRDF_BioQuery_Neo4j_
First query-set
Query Structure ID	1	2	3	4	5	6	7	8	9	10	Results		Neo4j average time		Neo4j Standard deviation
1	6.34	1.391	1.298	1.281	1.246	1.192	1.197	1.189	1.182	1.2	86		1.24178		0.070331
2	1.686	1.18	1.144	1.133	1.131	1.141	1.141	1.136	1.134	1.132	10		1.14133		0.0151987
3	1.144	0.864	0.872	0.865	0.829	0.815	0.82	0.805	0.814	0.806	1638		0.832222		0.0271191
4	1.406	1.034	0.986	1.002	1.002	1.001	0.985	0.986	0.989	0.99	760		0.997222		0.0155465
5	0.825	0.735	0.743	0.735	0.741	0.732	0.742	0.731	0.741	0.732	1		0.736889		0.00483333
6	0.665	0.516	0.516	0.53	0.515	0.517	0.536	0.516	0.514	0.517	21		0.519667		0.00776209
7	1.837	1.428	1.396	1.387	1.382	1.383	1.39	1.396	1.388	1.383	279		1.39256		0.0142838
8	0.77	0.707	0.701	0.708	0.701	0.709	0.701	0.712	0.704	0.709	67		0.705778		0.00414662
9	0.713	0.684	0.668	0.679	0.668	0.683	0.669	0.676	0.666	0.669	8		0.673556		0.00701981
10	0.754	0.7	0.707	0.702	0.71	0.702	0.712	0.702	0.712	0.702	92		0.705444		0.0048247
11	1.564	1.448	1.463	1.46	1.446	1.443	1.446	1.443	1.441	1.453	2582		1.44922		0.00780669
12	0.808	0.739	0.729	0.741	0.731	0.735	0.731	0.734	0.744	0.731	786		0.735		0.00522015
13	0.727	0.673	0.681	0.674	0.685	0.676	0.676	0.678	0.673	0.68	20		0.677333		0.00406202
14	0.768	0.713	0.701	0.71	0.703	0.711	0.702	0.711	0.702	0.71	7		0.707		0.00484768
15	0.789	0.704	0.717	0.706	0.718	0.704	0.718	0.706	0.713	0.705	11		0.710111		0.00627384
16	0.841	0.734	0.74	0.734	0.737	0.743	0.733	0.743	0.732	0.745	2		0.737889		0.00496096
17	1.768	1.405	1.417	1.39	1.378	1.383	1.378	1.385	1.385	1.382	1309		1.38922		0.0132267
18	0.693	0.663	0.647	0.648	0.656	0.646	0.661	0.647	0.66	0.646	318		0.652667		0.0072111
19	2.071	1.97	1.982	1.98	1.98	1.99	1.973	1.98	1.978	1.977	82		1.97889		0.00564456
20	0.905	0.845	0.825	0.87	0.834	0.822	0.834	0.824	0.835	0.825	1798		0.834889		0.0150702
21	0.93	0.881	0.884	0.889	0.879	0.884	0.888	0.878	0.884	0.891	301		0.884222		0.00446592
22	0.768	0.714	0.703	0.716	0.703	0.716	0.702	0.713	0.703	0.709	28		0.708778		0.00607819
23	1.151	1.111	1.11	1.109	1.099	1.102	1.101	1.102	1.108	1.106	687		1.10533		0.00441588
24	0.79	0.731	0.737	0.727	0.736	0.722	0.731	0.725	0.731	0.726	25		0.729556		0.00500278
25	1.759	1.656	1.64	1.641	1.654	1.639	1.64	1.652	1.637	1.641	12		1.64444		0.00733333
26	1.19	1.133	1.136	1.135	1.137	1.135	1.139	1.139	1.14	1.138	9		1.13689		0.00231541
27	1.363	1.314	1.316	1.309	1.31	1.326	1.332	1.316	1.316	1.315	21		1.31711		0.007373
28	1.23	1.169	1.174	1.18	1.181	1.173	1.176	1.172	1.174	1.17	7		1.17433		0.00409268
29	0.989	0.96	0.954	0.958	0.958	0.96	0.953	0.958	0.961	0.948	54		0.956667		0.00421307
30	1.223	1.174	1.178	1.177	1.179	1.18	1.18	1.178	1.182	1.182	311		1.17889		0.00252212
31	1.947	1.887	1.87	1.863	1.879	1.885	1.88	1.882	1.875	1.864	89		1.87611		0.00875278
32	0.796	0.741	0.766	0.735	0.743	0.736	0.742	0.734	0.741	0.735	8		0.741444		0.00983757
33	1.345	1.299	1.296	1.298	1.292	1.296	1.293	1.293	1.296	1.301	206		1.296		0.003
34	1.56	1.532	1.542	1.549	1.562	1.537	1.533	1.542	1.549	1.542	104		1.54311		0.00930651
35	1.24	1.203	1.205	1.204	1.207	1.208	1.209	1.207	1.211	1.207	150		1.20678		0.00248886
36	0.843	0.797	0.783	0.79	0.797	0.786	0.795	0.783	0.797	0.786	53		0.790444		0.00612599
37	1.375	1.313	1.302	1.3	1.309	1.313	1.301	1.302	1.309	1.313	10		1.30689		0.0056001
38	1.277	1.224	1.222	1.222	1.217	1.215	1.227	1.236	1.228	1.224	82		1.22389		0.00619363
39	1.187	1.14	1.141	1.139	1.14	1.143	1.141	1.143	1.139	1.141	142		1.14078		0.00148137
40	1.182	1.14	1.14	1.139	1.14	1.138	1.141	1.139	1.139	1.137	20		1.13922		0.00120185
41	1.533	1.458	1.442	1.442	1.439	1.437	1.453	1.455	1.442	1.445	2924		1.44589		0.00752404
42	1.442	1.402	1.412	1.418	1.407	1.405	1.405	1.403	1.403	1.399	1362		1.406		0.00576628
43	1.001	0.953	0.964	0.965	0.954	0.959	0.966	0.954	0.962	0.967	3488		0.960444		0.00559265
44	1.432	1.367	1.353	1.363	1.369	1.368	1.366	1.358	1.366	1.368	38		1.36422		0.00538
45	0.713	0.679	0.672	0.68	0.67	0.684	0.67	0.684	0.671	0.681	20		0.676778		0.00597448
46	0.743	0.707	0.695	0.717	0.693	0.729	0.695	0.715	0.695	0.709	324		0.706111		0.0126139
47	0.742	0.709	0.691	0.709	0.695	0.707	0.693	0.705	0.692	0.705	248		0.700667		0.00771362
48	0.749	0.711	0.699	0.712	0.701	0.711	0.696	0.709	0.698	0.708	12		0.705		0.00640312
49	1.633	1.535	1.533	1.535	1.549	1.531	1.541	1.535	1.535	1.552	17		1.53844		0.00736735
50	0.911	0.834	0.826	0.813	0.825	0.825	0.818	0.824	0.825	0.815	23		0.822778		0.00643774
51	0.982	0.874	0.873	0.863	0.867	0.874	0.871	0.863	0.867	0.875	13		0.869667		0.0047697
52	0.783	0.736	0.726	0.737	0.785	0.756	0.743	0.727	0.737	0.727	26		0.741556		0.0188289
53	1.357	1.291	1.293	1.29	1.291	1.294	1.297	1.293	1.292	1.295	206		1.29289		0.00220479
54	1.482	1.46	1.452	1.448	1.446	1.457	1.465	1.448	1.445	1.454	52		1.45278		0.00683333
55	1.17	1.113	1.117	1.119	1.132	1.119	1.123	1.125	1.123	1.123	41		1.12156		0.00541089
56	1.334	1.263	1.265	1.26	1.263	1.261	1.261	1.258	1.26	1.26	1955		1.26122		0.00210819
57	0.855	0.798	0.804	0.814	0.8	0.811	0.8	0.812	0.817	0.799	469		0.806111		0.007373
58	0.851	0.792	0.796	0.802	0.789	0.801	0.79	0.799	0.8	0.79	84		0.795444		0.00524669
59	1.307	1.292	1.291	1.271	1.301	1.281	1.29	1.288	1.289	1.29	9868		1.28811		0.0082226
60	1.21	1.099	1.101	1.096	1.099	1.086	1.089	1.09	1.094	1.098	117		1.09467		0.00524404
61	1.189	1.138	1.142	1.134	1.137	1.136	1.137	1.137	1.129	1.131	1		1.13567		0.00387298
62	1.441	1.379	1.37	1.381	1.377	1.368	1.38	1.379	1.382	1.38	7		1.37733		0.00494975
63	1.962	1.914	1.917	1.92	1.919	1.914	1.918	1.899	1.898	1.923	36		1.91356		0.00898765
64	1.505	1.422	1.421	1.415	1.422	1.418	1.412	1.419	1.417	1.424	1		1.41889		0.00382245
65	1.982	1.92	1.926	1.904	1.899	1.923	1.918	1.918	1.92	1.911	180		1.91544		0.00897373
66	2.115	2.039	2.067	2.053	2.054	2.042	2.044	2.049	2.062	2.047	14		2.05078		0.00924362
67	0.757	0.72	0.7	0.716	0.702	0.717	0.701	0.711	0.706	0.711	93		0.709333		0.00744983
68	0.835	0.812	0.803	0.812	0.817	0.804	0.818	0.807	0.82	0.805	336		0.810889		0.00645067
69	1.257	1.224	1.227	1.226	1.227	1.226	1.224	1.227	1.226	1.232	418		1.22656		0.00235112
70	0.74	0.688	0.702	0.688	0.703	0.686	0.702	0.686	0.702	0.686	1		0.693667		0.00818535
71	1.497	1.445	1.446	1.448	1.45	1.447	1.443	1.448	1.446	1.431	194		1.44489		0.00557773
72	1.323	1.279	1.276	1.271	1.268	1.274	1.271	1.267	1.264	1.274	1679		1.27156		0.00471993
73	1.085	1.03	1.033	1.034	1.02	1.026	1.032	1.039	1.038	1.021	2530		1.03033		0.00680074
74	1.239	1.211	1.208	1.207	1.208	1.209	1.214	1.211	1.213	1.209	221		1.21		0.00239792
75	0.669	0.644	0.634	0.646	0.632	0.647	0.634	0.635	0.643	0.631	47		0.638444		0.00642478
76	1.191	1.15	1.155	1.151	1.149	1.151	1.147	1.148	1.147	1.148	48		1.14956		0.00255495
77	1.006	0.98	0.981	0.979	0.97	0.974	0.974	0.98	0.978	0.966	59		0.975778		0.00516667
78	1.981	1.557	1.508	1.515	1.509	1.513	1.502	1.505	1.514	1.504	9		1.51411		0.0167216
79	1.341	1.312	1.304	1.301	1.3	1.3	1.301	1.304	1.301	1.302	810		1.30278		0.00376755
80	0.707	0.679	0.683	0.672	0.683	0.678	0.689	0.674	0.691	0.676	170		0.680556		0.00650214
81	1.583	1.564	1.569	1.56	1.56	1.553	1.567	1.571	1.555	1.558	1133		1.56189		0.00625389
82	0.782	0.738	0.724	0.735	0.736	0.727	0.743	0.724	0.739	0.721	40		0.731889		0.00794425
83	0.709	0.666	0.685	0.666	0.682	0.666	0.668	0.672	0.666	0.681	206		0.672444		0.00797043
84	2.026	1.964	1.956	1.958	1.956	1.953	1.951	1.962	1.966	1.969	16		1.95944		0.00612599
85	0.855	0.811	0.838	0.827	0.815	0.843	0.816	0.828	0.816	0.829	1587		0.824778		0.0110655
86	1.562	1.539	1.532	1.531	1.528	1.537	1.542	1.527	1.531	1.54	334		1.53411		0.00548736
87	1.581	1.543	1.544	1.54	1.552	1.555	1.542	1.543	1.554	1.553	776		1.54733		0.006
88	0.943	0.898	0.907	0.916	0.915	0.903	0.914	0.917	0.901	0.908	332		0.908778		0.00706714
89	0.911	0.916	0.904	0.914	0.916	0.902	0.911	0.92	0.903	0.911	332		0.910778		0.00645712
90	0.972	0.949	0.937	0.942	0.949	0.952	0.937	0.942	0.947	0.948	304		0.944778		0.00547215
91	1.2	1.162	1.166	1.163	1.165	1.164	1.165	1.166	1.163	1.162	67		1.164		0.00158114
92	1.202	1.163	1.167	1.169	1.17	1.164	1.166	1.163	1.164	1.163	138		1.16544		0.00269774
93	1.196	1.156	1.155	1.156	1.157	1.158	1.154	1.154	1.155	1.156	55		1.15567		0.00132288
94	1.158	1.17	1.169	1.16	1.164	1.164	1.165	1.163	1.164	1.162	55		1.16456		0.00316667
95	1.303	1.249	1.249	1.246	1.26	1.265	1.253	1.253	1.249	1.262	13		1.254		0.00672681
96	1.242	1.18	1.179	1.177	1.18	1.175	1.174	1.189	1.188	1.181	12		1.18033		0.00519615
97	1.105	1.079	1.072	1.058	1.064	1.066	1.065	1.07	1.071	1.07	194		1.06833		0.00593717
98	0.82	0.808	0.815	0.801	0.814	0.8	0.811	0.8	0.808	0.813	44		0.807778		0.00607819
99	0.957	0.967	0.973	0.958	0.993	0.969	0.955	0.968	0.972	0.96	3488		0.968333		0.0111803
100	0.954	0.924	0.935	0.938	0.923	0.937	0.938	0.922	0.935	0.922	1426		0.930444		0.0074012
101	0.933	0.923	0.93	0.936	0.925	0.931	0.938	0.924	0.932	0.937	1426		0.930667		0.00570088
102	0.966	0.973	0.958	0.968	0.971	0.955	0.967	0.972	0.957	0.966	3488		0.965222		0.0068516
103	1.44	1.44	1.435	1.435	1.448	1.452	1.439	1.438	1.44	1.432	2924		1.43989		0.00639227
104	0.293	0.251	0.25	0.259	0.247	0.25	0.248	0.249	0.248	0.262	173		0.251556		0.00527046
105	0.277	0.249	0.249	0.25	0.25	0.26	0.249	0.249	0.25	0.249	252		0.250556		0.0035746
106	1.326	1.303	1.3	1.294	1.297	1.296	1.295	1.305	1.302	1.292	345		1.29822		0.00446592
107	1.318	1.288	1.292	1.297	1.288	1.286	1.285	1.283	1.296	1.289	3		1.28933		0.00479583
108	1.386	1.354	1.351	1.363	1.355	1.352	1.353	1.351	1.36	1.357	176		1.35511		0.00416667
109	1.412	1.434	1.404	1.405	1.415	1.42	1.435	1.409	1.407	1.408	1362		1.41522		0.0120185
110	1.302	1.268	1.267	1.266	1.266	1.264	1.268	1.269	1.267	1.268	2713		1.267		0.0015
111	1.262	1.233	1.231	1.234	1.228	1.23	1.235	1.233	1.234	1.23	1332		1.232		0.00234521
112	0.712	0.697	0.708	0.693	0.708	0.695	0.707	0.695	0.707	0.694	324		0.700444		0.00678438
113	0.741	0.692	0.703	0.692	0.706	0.692	0.701	0.692	0.705	0.693	172		0.697333		0.006245
114	1.205	1.178	1.19	1.18	1.18	1.186	1.18	1.181	1.18	1.186	28		1.18233		0.004
115	1.29	1.258	1.242	1.241	1.239	1.225	1.234	1.23	1.232	1.235	2643		1.23733		0.00946044
116	0.28	0.242	0.242	0.243	0.243	0.244	0.256	0.243	0.243	0.244	47		0.244444		0.00439065
117	0.915	0.883	0.897	0.88	0.89	0.891	0.881	0.891	0.896	0.883	364		0.888		0.00642262
118	1.225	1.225	1.223	1.224	1.225	1.223	1.225	1.226	1.225	1.223	418		1.22433		0.00111803
119	0.846	0.804	0.79	0.804	0.791	0.804	0.79	0.799	0.802	0.792	85		0.797333		0.00646142
120	0.834	0.822	0.829	0.822	0.826	0.834	0.823	0.833	0.819	0.836	1798		0.827111		0.00613279
121	1.16	1.135	1.136	1.136	1.136	1.122	1.13	1.129	1.129	1.127	271		1.13111		0.00496096
122	0.776	0.718	0.733	0.719	0.73	0.718	0.728	0.732	0.72	0.733	25		0.725667		0.00676387
123	1.264	1.265	1.265	1.266	1.265	1.267	1.266	1.264	1.265	1.263	1955		1.26511		0.00116667
124	0.96	0.919	0.93	0.933	0.921	0.926	0.932	0.919	0.928	0.932	1552		0.926667		0.00570088
125	0.889	0.886	0.876	0.88	0.887	0.875	0.882	0.887	0.873	0.882	301		0.880889		0.00530199
126	0.802	0.749	0.771	0.749	0.764	0.752	0.764	0.752	0.762	0.751	114		0.757111		0.00816156
127	0.979	0.957	0.945	0.951	0.956	0.946	0.95	0.958	0.943	0.95	3419		0.950667		0.00543139
128	1.269	1.237	1.237	1.235	1.239	1.237	1.234	1.237	1.238	1.239	2031		1.237		0.00165831
Second query-set
Query Structure ID	1	2	3	4	5	6	7	8	9	10	Results		Neo4j average time		Neo4j Standard deviation
1	9.012	3.97	3.756	3.754	3.736	3.749	3.745	3.741	3.744	3.736	3		3.77011		0.0752885
2	5.635	4.925	4.921	4.902	4.919	4.904	4.905	4.918	4.904	4.892	3		4.91		0.0110454
3	5.552	5.068	5.072	5.068	5.06	5.073	5.064	5.065	5.069	5.058	6		5.06633		0.00507445
4	4.887	4.57	4.572	4.561	4.583	4.568	4.578	4.568	4.573	4.556	3		4.56989		0.00814623
5	5.083	4.707	4.678	4.696	4.681	4.701	4.678	4.677	4.677	4.666	3		4.68456		0.0135195
6	5.533	5.105	5.103	5.103	5.098	5.107	5.113	5.102	5.099	5.089	10		5.10211		0.00662277
7	5.827	5.376	5.401	5.378	5.376	5.39	5.384	5.391	5.385	5.379	3		5.38444		0.00838318
8	5.41	5.042	5.033	5.042	5.05	5.039	5.042	5.045	5.045	5.035	16		5.04144		0.00522281
9	4.593	3.146	3.078	3.092	3.081	3.092	3.076	3.1	3.074	3.103	10		3.09356		0.0222941
10	6.475	5.735	5.732	5.733	5.73	5.729	5.737	5.732	5.735	5.738	3		5.73344		0.00304594
11	3.481	3.178	3.219	3.194	3.204	3.22	3.177	3.222	3.179	3.224	12		3.20189		0.0202944
12	4.235	3.837	3.814	3.812	3.84	3.81	3.839	3.817	3.818	3.842	4		3.82544		0.0136025
13	3.675	3.294	3.313	3.332	3.33	3.291	3.31	3.327	3.289	3.383	3		3.31878		0.0293163
14	4.715	4.478	4.494	4.48	4.481	4.493	4.472	4.499	4.48	4.503	20		4.48667		0.0107471
15	6	5.537	5.51	5.512	5.52	5.506	5.511	5.506	5.519	5.52	0		5.51567		0.00973396
16	6.874	6.498	6.497	6.485	6.486	6.495	6.495	6.485	6.482	6.49	3		6.49033		0.00604152
17	5.873	5.604	5.603	5.609	5.6	5.605	5.601	5.597	5.605	5.609	10		5.60367		0.00396863
18	7.22	6.793	6.803	6.797	6.822	6.805	6.797	6.805	6.806	6.812	0		6.80444		0.00874802
19	8.996	8.281	8.29	8.278	8.296	8.286	8.286	8.292	8.278	8.295	0		8.28689		0.00688194
20	4.606	4.634	4.604	4.626	4.603	4.624	4.62	4.61	4.619	4.608	3		4.61644		0.0107484
21	5.286	5.058	5.05	5.053	5.053	5.067	5.066	5.047	5.062	5.056	4		5.05689		0.00697217
22	3.947	3.639	3.659	3.643	3.656	3.683	3.653	3.65	3.655	3.666	6		3.656		0.0129518
23	3.869	3.826	3.861	3.838	3.843	3.871	3.837	3.863	3.836	3.839	4		3.846		0.015174
24	5.326	5.091	5.087	5.091	5.093	5.088	5.087	5.094	5.087	5.087	21		5.08944		0.00283333
25	5.267	5.052	5.051	5.055	5.045	5.046	5.061	5.057	5.069	5.063	3		5.05544		0.007939
26	5.469	5.489	5.466	5.446	5.457	5.45	5.463	5.445	5.468	5.457	3		5.46011		0.0136423
27	5.263	5.035	5.041	5.042	5.043	5.046	5.048	5.053	5.046	5.052	4		5.04511		0.00562238
28	3.647	3.426	3.4	3.377	3.402	3.424	3.42	3.421	3.404	3.376	13		3.40556		0.019171
29	3.004	2.86	2.809	2.819	2.824	2.824	2.823	2.822	2.821	2.819	3		2.82456		0.0140633
30	3.422	3.424	3.428	3.405	3.374	3.408	3.416	3.424	3.408	3.378	13		3.40722		0.0194793
31	5.476	5.469	5.447	5.468	5.455	5.459	5.47	5.459	5.49	5.491	3		5.46756		0.0149508
32	3.286	3.081	3.842	3.038	3.058	3.082	3.057	3.056	3.059	3.056	52		3.14767		0.260723
33	4.969	4.766	4.763	4.772	4.758	4.763	4.775	4.765	4.753	4.772	42		4.76522		0.00706714
34	5.209	5.036	5.019	5.003	5.001	5.008	5.016	5.013	5.003	5.006	6		5.01167		0.0110454
35	5.761	5.741	5.741	5.739	5.743	5.745	5.74	5.741	5.747	5.746	3		5.74256		0.00283333
36	4.49	4.475	4.47	4.492	4.472	4.488	4.472	4.489	4.477	4.48	20		4.47944		0.00827815
37	5.585	5.577	5.58	5.577	5.573	5.577	5.578	5.584	5.587	5.586	10		5.57989		0.00475511
38	1.907	1.602	1.634	1.597	1.606	1.611	1.606	1.609	1.597	1.602	3		1.60711		0.0111853
39	5.747	5.464	5.455	5.474	5.463	5.461	5.466	5.467	5.476	5.461	11		5.46522		0.0065532
40	8.23	8.24	8.238	8.234	8.235	8.234	8.242	8.24	8.237	8.243	0		8.23811		0.00337062
41	3.252	3.071	3.028	3.042	3.066	3.049	3.074	3.034	3.047	3.052	0		3.05144		0.0160943
42	4.74	4.521	4.525	4.518	4.527	4.523	4.542	4.524	4.537	4.525	7		4.52689		0.00770462
43	3.094	3.065	3.084	3.094	3.087	3.113	3.068	3.103	3.068	3.103	10		3.08722		0.0175056
44	4.437	4.428	4.45	4.433	4.436	4.45	4.428	4.439	4.455	4.434	3		4.43922		0.0100595
45	4.542	4.522	4.533	4.531	4.538	4.523	4.54	4.519	4.541	4.521	7		4.52978		0.00872894
46	4.009	3.737	3.712	3.712	3.744	3.717	3.71	3.728	3.737	3.719	0		3.724		0.0128062
47	3.438	3.197	3.244	3.196	3.224	3.241	3.199	3.239	3.214	3.216	22		3.21889		0.0193031
48	3.29	3.055	3.072	3.101	3.069	3.101	3.057	3.07	3.079	3.066	0		3.07444		0.016734
49	4.913	4.715	4.697	4.717	4.714	4.698	4.728	4.715	4.701	4.718	2		4.71144		0.0104775
50	3.229	3.195	3.248	3.197	3.228	3.241	3.196	3.243	3.196	3.224	12		3.21867		0.0227046
51	6.171	5.871	5.863	5.86	5.867	5.865	5.871	5.869	5.864	5.872	2		5.86689		0.00416667
52	3.459	3.255	3.213	3.259	3.216	3.237	3.26	3.214	3.258	3.259	16		3.24122		0.0213529
53	5.187	4.963	4.96	4.965	4.964	4.959	4.961	4.961	4.96	4.96	2		4.96144		0.00206828
54	3.25	3.073	3.085	3.072	3.104	3.056	3.099	3.058	3.073	3.101	0		3.08011		0.0181138
55	5.556	5.55	5.541	5.559	5.561	5.543	5.559	5.538	5.553	5.544	0		5.54978		0.00867147
56	3.071	3.079	3.108	3.067	3.108	3.061	3.076	3.106	3.076	3.109	0		3.08778		0.0196963
57	5.32	5.095	5.1	5.091	5.114	5.096	5.099	5.1	5.096	5.093	3		5.09822		0.00666667
58	6.525	6.532	6.523	6.515	6.527	6.527	6.527	6.521	6.525	6.523	3		6.52444		0.00477261
59	5.193	4.985	4.997	4.989	4.989	4.988	4.993	4.998	4.992	5	15		4.99233		0.00509902
60	4.887	4.731	4.711	4.701	4.717	4.692	4.713	4.714	4.725	4.73	18		4.71489		0.0128981
