# Supplementary material for: Property Graph vs RDF Triple Store: A Comparison on Glycan Substructure Search
Source: PLoS One. 2015 Dec 14;10(12):e0144578. doi: 10.1371/journal.pone.0144578 (PMC4684231; doi:10.1371/journal.pone.0144578)
Supplement: S6 Table — Query response times obtain using the Sesame implementation. The query structure IDs refer to S8 and S7 Tables. (XLSX) [file pone.0144578.s007.xlsx]

## Sheet: graphResultsRDF_BioQuery_Sesame
First query-set
Query Structure ID	1	2	3	4	5	6	7	8	9	10	Results		Sesame average time		Sesame Standard deviation
1	0.318	0.227	0.154	0.151	0.15	0.15	0.151	0.15	0.152	0.152	86		0.159667		0.0252834
2	0.033	0.032	0.031	0.032	0.032	0.032	0.032	0.033	0.033	0.032	10		0.0321111		0.000600925
3	1.79	1.796	1.792	2.033	1.791	1.767	1.772	1.763	1.755	1.757	1638		1.80289		0.0876719
4	1.485	1.488	1.492	1.493	1.488	1.488	1.508	1.504	1.506	1.487	760		1.49489		0.00862329
5	1.481	1.483	1.494	1.495	1.484	1.482	1.483	1.481	1.494	1.485	1		1.48678		0.00578312
6	0.1	0.1	0.099	0.099	0.099	0.1	0.099	0.1	0.099	0.1	21		0.0994444		0.000527046
7	0.578	0.58	0.578	0.576	0.574	0.577	0.577	0.574	0.576	0.572	279		0.576		0.00239792
8	0.799	0.799	0.797	0.795	0.8	0.802	0.796	0.796	0.809	0.796	67		0.798889		0.00442844
9	0.042	0.041	0.042	0.042	0.041	0.042	0.042	0.041	0.042	0.042	8		0.0416667		0.0005
10	0.593	0.598	0.598	0.597	0.598	0.595	0.599	0.601	0.597	0.6	92		0.598111		0.00176383
11	1.196	1.214	1.199	1.198	1.197	1.198	1.2	1.197	1.195	1.203	2582		1.20011		0.00566667
12	1.624	1.631	1.622	1.621	1.629	1.624	1.637	1.633	1.631	1.621	786		1.62767		0.00585235
13	0.053	0.052	0.052	0.052	0.051	0.052	0.052	0.052	0.051	0.052	20		0.0517778		0.000440959
14	1.586	1.581	1.579	1.581	1.578	1.582	1.584	1.585	1.581	1.577	7		1.58089		0.00261937
15	1.587	1.589	1.585	1.592	1.58	1.583	1.575	1.589	1.578	1.58	11		1.58344		0.00572519
16	1.611	1.606	1.6	1.608	1.6	1.604	1.6	1.605	1.612	1.6	2		1.60389		0.00431406
17	0.598	0.604	0.601	0.595	0.601	0.595	0.598	0.601	0.6	0.596	1309		0.599		0.00316228
18	1.109	1.107	1.101	1.1	1.108	1.103	1.105	1.109	1.108	1.11	318		1.10567		0.00360555
19	1.483	1.478	1.475	1.483	1.468	1.469	1.471	1.474	1.47	1.475	82		1.47367		0.00479583
20	0.807	0.817	0.808	0.809	0.814	0.81	0.806	0.809	0.805	0.81	1798		0.809778		0.00373423
21	0.768	0.786	0.763	0.775	0.763	0.771	0.774	0.763	0.764	0.772	301		0.770111		0.00778531
22	0.709	0.709	0.709	0.709	0.714	0.708	0.709	0.708	0.704	0.716	28		0.709556		0.00350397
23	0.57	0.564	0.565	0.566	0.568	0.572	0.567	0.565	0.564	0.565	687		0.566222		0.00253859
24	0.096	0.096	0.103	0.096	0.096	0.094	0.095	0.096	0.096	0.095	29		0.0963333		0.00259808
25	0.107	0.105	0.104	0.104	0.104	0.104	0.104	0.104	0.104	0.104	12		0.104111		0.000333333
26	0.832	0.837	0.831	0.833	0.83	0.847	0.836	0.846	0.841	0.843	9		0.838222		0.00633991
27	0.811	0.81	0.805	0.809	0.815	0.81	0.805	0.805	0.81	0.806	21		0.808333		0.00339116
28	0.809	0.821	0.819	0.808	0.81	0.804	0.806	0.809	0.805	0.815	7		0.810778		0.00615991
29	0.792	0.789	0.792	0.789	0.788	0.801	0.797	0.789	0.802	0.792	54		0.793222		0.00542627
30	0.796	0.793	0.801	0.794	0.792	0.795	0.8	0.795	0.794	0.802	311		0.796222		0.00373423
31	1.227	1.218	1.219	1.229	1.221	1.221	1.228	1.217	1.219	1.231	89		1.22256		0.00529413
32	0.796	0.783	0.784	0.784	0.783	0.784	0.784	0.796	0.784	0.788	8		0.785556		0.00418662
33	2.123	2.098	2.125	2.097	2.097	2.125	2.098	2.101	2.098	2.1	206		2.10433		0.0117898
34	2.134	2.153	2.133	2.162	2.127	2.128	2.152	2.154	2.131	2.161	104		2.14456		0.0145354
35	0.822	0.817	0.817	0.812	0.811	0.814	0.809	0.819	0.811	0.812	150		0.813556		0.00339526
36	0.802	0.791	0.793	0.795	0.791	0.792	0.793	0.803	0.79	0.804	57		0.794667		0.00522015
37	0.79	0.789	0.789	0.79	0.788	0.79	0.798	0.789	0.789	0.787	10		0.789889		0.0031798
38	0.79	0.787	0.786	0.787	0.785	0.787	0.788	0.787	0.786	0.794	83		0.787444		0.00260342
39	1.045	1.041	1.043	1.038	1.041	1.039	1.035	1.04	1.053	1.041	142		1.04122		0.00496935
40	0.894	0.909	0.894	0.893	0.892	0.897	0.895	0.895	0.897	0.896	20		0.896444		0.00500278
41	1.273	1.271	1.277	1.266	1.287	1.285	1.288	1.283	1.274	1.281	2924		1.27911		0.00760665
42	1	1.003	1.001	1.001	1.005	1.005	1.005	1.002	1.012	1.007	1362		1.00456		0.00346811
43	0.912	0.932	0.915	0.934	0.911	0.911	0.915	0.915	0.932	0.914	3488		0.919889		0.00972682
44	0.812	0.796	0.804	0.805	0.795	0.807	0.797	0.794	0.8	0.796	39		0.799333		0.00484768
45	0.821	0.821	0.826	0.823	0.834	0.821	0.833	0.832	0.829	0.831	20		0.827778		0.00516667
46	0.213	0.211	0.21	0.211	0.21	0.211	0.211	0.215	0.21	0.211	324		0.211111		0.00153659
47	0.204	0.203	0.202	0.206	0.202	0.202	0.202	0.203	0.204	0.202	248		0.202889		0.00136423
48	0.013	0.013	0.013	0.013	0.013	0.013	0.012	0.016	0.013	0.013	12		0.0132222		0.00109291
49	0.159	0.16	0.162	0.16	0.161	0.16	0.161	0.16	0.164	0.17	17		0.162		0.00327872
50	0.169	0.169	0.168	0.168	0.169	0.168	0.168	0.17	0.17	0.168	23		0.168667		0.000866025
51	0.171	0.173	0.172	0.171	0.173	0.171	0.171	0.171	0.171	0.17	13		0.171444		0.00101379
52	0.1	0.099	0.1	0.101	0.101	0.101	0.1	0.101	0.099	0.099	26		0.100111		0.000927961
53	2.099	2.108	2.113	2.099	2.126	2.129	2.126	2.092	2.106	2.101	206		2.11111		0.0133083
54	0.773	0.771	0.778	0.775	0.774	0.771	0.773	0.779	0.774	0.78	52		0.775		0.00331662
55	0.798	0.795	0.794	0.795	0.796	0.795	0.804	0.796	0.793	0.793	41		0.795667		0.00331662
56	1.445	1.436	1.443	1.441	1.429	1.435	1.434	1.447	1.439	1.432	1955		1.43733		0.00567891
57	1.429	1.422	1.431	1.429	1.424	1.435	1.426	1.431	1.427	1.423	469		1.42756		0.00430439
58	0.86	0.856	0.856	0.855	0.857	0.861	0.855	0.857	0.857	0.866	84		0.857778		0.00356293
59	1.848	1.838	1.852	1.854	1.852	1.843	1.849	1.859	1.837	1.835	9872		1.84656		0.00856024
60	0.045	0.046	0.045	0.046	0.045	0.045	0.046	0.045	0.045	0.045	117		0.0453333		0.0005
61	0.042	0.042	0.042	0.041	0.042	0.042	0.042	0.041	0.042	0.042	1		0.0417778		0.000440959
62	0.868	0.871	0.869	0.865	0.865	0.882	0.867	0.869	0.872	0.871	7		0.870111		0.00513431
63	1.163	1.17	1.163	1.167	1.166	1.167	1.164	1.176	1.165	1.175	36		1.16811		0.00464878
64	0.887	0.888	0.88	0.879	0.881	0.876	0.888	0.885	0.875	0.877	1		0.881		0.00494975
65	1.227	1.227	1.225	1.236	1.224	1.241	1.224	1.234	1.246	1.22	180		1.23078		0.00887099
66	1.441	1.433	1.422	1.431	1.423	1.421	1.425	1.425	1.43	1.427	14		1.42633		0.00421307
67	0.184	0.18	0.179	0.177	0.179	0.178	0.178	0.179	0.184	0.179	93		0.179222		0.00198606
68	0.555	0.558	0.553	0.555	0.555	0.552	0.56	0.552	0.556	0.557	336		0.555333		0.00273861
69	0.945	0.946	0.954	0.943	0.95	0.941	0.94	0.947	0.941	0.942	418		0.944889		0.00475511
70	0.005	0.005	0.004	0.003	0.003	0.004	0.004	0.004	0.004	0.003	1		0.00377778		0.000666667
71	0.672	0.668	0.671	0.668	0.668	0.669	0.667	0.672	0.67	0.677	195		0.67		0.00308221
72	1.58	1.594	1.605	1.593	1.584	1.584	1.586	1.586	1.6	1.586	1679		1.59089		0.00760665
73	1.205	1.207	1.211	1.222	1.223	1.214	1.217	1.213	1.213	1.217	2530		1.21522		0.00511805
74	0.11	0.11	0.109	0.11	0.109	0.113	0.11	0.11	0.11	0.11	221		0.110111		0.00116667
75	0.082	0.081	0.081	0.081	0.081	0.082	0.081	0.082	0.081	0.082	47		0.0813333		0.0005
76	1.507	1.486	1.495	1.502	1.49	1.488	1.489	1.486	1.499	1.485	48		1.49111		0.00613279
77	0.104	0.103	0.102	0.103	0.103	0.103	0.104	0.102	0.102	0.103	59		0.102778		0.000666667
78	0.06	0.059	0.059	0.059	0.059	0.06	0.06	0.06	0.061	0.06	9		0.0596667		0.000707107
79	3.105	3.104	3.118	3.129	3.131	3.115	3.133	3.105	3.131	3.117	810		3.12033		0.0112361
80	1.279	1.277	1.276	1.276	1.287	1.276	1.277	1.27	1.287	1.276	170		1.278		0.00552268
81	0.934	0.929	0.924	0.924	0.92	0.921	0.92	0.928	0.922	0.926	1133		0.923778		0.00334581
82	1.426	1.434	1.428	1.429	1.429	1.428	1.426	1.429	1.431	1.435	40		1.42989		0.00293447
83	0.92	0.923	0.922	0.919	0.924	0.915	0.913	0.916	0.918	0.915	206		0.918333		0.003937
84	0.874	0.869	0.871	0.87	0.873	0.868	0.872	0.879	0.872	0.868	16		0.871333		0.00339116
85	0.3	0.3	0.298	0.302	0.299	0.301	0.298	0.302	0.305	0.298	1587		0.300333		0.00239792
86	0.593	0.598	0.591	0.594	0.595	0.592	0.591	0.594	0.593	0.593	334		0.593444		0.00218581
87	0.427	0.427	0.427	0.426	0.427	0.423	0.424	0.423	0.424	0.425	776		0.425111		0.00169148
88	0.811	0.803	0.799	0.809	0.802	0.805	0.808	0.803	0.807	0.8	332		0.804		0.0035
89	0.801	0.808	0.799	0.802	0.81	0.8	0.802	0.808	0.808	0.801	332		0.804222		0.00420648
90	0.815	0.818	0.816	0.822	0.815	0.813	0.822	0.814	0.818	0.815	304		0.817		0.00327872
91	0.599	0.604	0.602	0.598	0.6	0.599	0.599	0.601	0.599	0.606	67		0.600889		0.00266667
92	0.948	0.957	0.951	0.955	0.951	0.961	0.949	0.949	0.949	0.947	138		0.952111		0.00459468
93	0.833	0.829	0.829	0.832	0.83	0.838	0.838	0.834	0.831	0.827	55		0.832		0.003937
94	0.831	0.828	0.829	0.835	0.829	0.83	0.831	0.833	0.839	0.83	55		0.831556		0.00353946
95	0.595	0.591	0.587	0.593	0.588	0.592	0.588	0.593	0.587	0.59	13		0.589889		0.00247207
96	0.914	0.914	0.912	0.922	0.91	0.913	0.924	0.919	0.923	0.914	12		0.916778		0.00526255
97	0.939	0.925	0.932	0.925	0.922	0.929	0.926	0.92	0.927	0.928	194		0.926		0.00360555
98	0.173	0.17	0.17	0.168	0.171	0.169	0.169	0.169	0.17	0.169	44		0.169444		0.000881917
99	0.918	0.924	0.913	0.914	0.919	0.913	0.912	0.916	0.933	0.922	3488		0.918444		0.00691215
100	0.851	0.843	0.837	0.837	0.857	0.838	0.833	0.836	0.842	0.838	1426		0.840111		0.00700793
101	0.839	0.844	0.838	0.835	0.845	0.836	0.836	0.853	0.835	0.85	1426		0.841333		0.00689202
102	0.92	0.917	0.932	0.916	0.912	0.917	0.913	0.917	0.922	0.916	3488		0.918		0.00595819
103	1.272	1.288	1.27	1.274	1.274	1.266	1.273	1.266	1.285	1.279	2924		1.275		0.00772981
104	0.178	0.174	0.174	0.174	0.174	0.174	0.173	0.174	0.173	0.175	173		0.173889		0.000600925
105	0.182	0.177	0.176	0.176	0.175	0.175	0.175	0.176	0.176	0.175	252		0.175667		0.000707107
106	0.177	0.178	0.176	0.177	0.176	0.176	0.176	0.176	0.18	0.176	345		0.176778		0.00139443
107	0.166	0.166	0.164	0.165	0.166	0.165	0.165	0.169	0.165	0.166	3		0.165667		0.00141421
108	1.009	1.011	1.014	1.01	1.02	1.013	1.007	1.007	1.02	1.022	176		1.01378		0.005696
109	1.002	1.003	1.002	1	1.013	0.999	1.002	1	1	1.008	1362		1.003		0.00460977
110	1.66	1.644	1.645	1.661	1.642	1.659	1.645	1.666	1.659	1.645	2713		1.65178		0.00925713
111	1.472	1.457	1.451	1.455	1.464	1.454	1.454	1.447	1.46	1.454	1332		1.45511		0.00491031
112	0.211	0.21	0.21	0.211	0.21	0.21	0.211	0.21	0.21	0.21	324		0.210222		0.000440959
113	0.193	0.198	0.191	0.192	0.192	0.19	0.191	0.191	0.193	0.192	172		0.192222		0.00233333
114	0.805	0.805	0.811	0.801	0.816	0.81	0.803	0.804	0.802	0.805	28		0.806333		0.00494975
115	0.668	0.667	0.668	0.668	0.671	0.666	0.669	0.673	0.667	0.671	2643		0.668889		0.00231541
116	0.894	0.878	0.884	0.889	0.881	0.879	0.876	0.886	0.878	0.88	47		0.881222		0.00426549
117	0.59	0.59	0.594	0.596	0.597	0.591	0.593	0.593	0.593	0.591	364		0.593111		0.00231541
118	0.948	0.943	0.952	0.949	0.946	0.945	0.95	0.944	0.946	0.951	418		0.947333		0.00324037
119	0.802	0.808	0.802	0.796	0.798	0.8	0.812	0.801	0.805	0.806	85		0.803111		0.00508538
120	0.812	0.816	0.81	0.812	0.814	0.817	0.809	0.815	0.813	0.816	1798		0.813556		0.00278887
121	0.782	0.786	0.781	0.781	0.792	0.797	0.782	0.782	0.782	0.793	271		0.786222		0.00615991
122	0.147	0.146	0.145	0.146	0.145	0.145	0.146	0.145	0.145	0.151	28		0.146		0.00193649
123	1.435	1.437	1.432	1.452	1.442	1.436	1.438	1.441	1.436	1.436	1955		1.43889		0.00573246
124	0.729	0.739	0.731	0.739	0.736	0.73	0.735	0.727	0.732	0.736	1552		0.733889		0.00413656
125	0.778	0.773	0.77	0.779	0.778	0.771	0.771	0.768	0.771	0.767	301		0.772		0.00409268
126	0.94	0.948	0.936	0.94	0.94	0.935	0.939	0.939	0.938	0.936	114		0.939		0.00384057
127	0.976	0.975	0.985	0.976	0.974	0.981	0.971	0.977	0.969	0.971	3419		0.975444		0.00510174
128	1.363	1.368	1.36	1.357	1.361	1.359	1.359	1.357	1.359	1.353	2031		1.35922		0.00402423
Second query-set
Query Structure ID	1	2	3	4	5	6	7	8	9	10	Results		Sesame average time		Sesame Standard deviation
1	1.073	0.896	0.881	0.868	0.89	0.869	0.869	0.866	0.869	0.867	3		0.875		0.0112027
2	1.855	1.842	1.844	1.846	1.844	2.05	1.839	1.846	1.855	1.844	3		1.86778		0.0684704
3	3.278	3.253	3.257	3.26	3.258	3.255	3.257	3.26	3.253	3.259	6		3.25689		0.00271314
4	4.249	4.235	4.252	4.245	4.233	4.247	4.229	4.245	4.238	4.237	3		4.24011		0.0075074
5	1.423	1.423	1.424	1.425	1.42	1.418	1.417	1.421	1.42	1.434	3		1.42244		0.00507718
6	3.25	3.257	3.259	3.263	3.261	3.256	3.25	3.264	3.266	3.251	10		3.25856		0.00559265
7	3.236	3.223	3.228	3.225	3.238	3.224	3.217	3.227	3.226	3.223	3		3.22567		0.00561249
8	2.614	2.615	2.617	2.612	2.611	2.61	2.612	2.612	2.612	2.609	16		2.61222		0.00243812
9	3.398	3.409	3.41	3.407	3.399	3.407	3.396	3.401	3.421	3.395	10		3.405		0.00820061
10	2.28	2.277	2.278	2.284	2.278	2.27	2.273	2.284	2.281	2.283	3		2.27867		0.00489898
11	3.157	3.161	3.16	3.152	3.153	3.153	3.159	3.151	3.147	3.158	12		3.15489		0.00478133
12	3.176	3.2	3.167	3.186	3.189	3.181	3.177	3.171	3.168	3.18	4		3.17989		0.010729
13	0.734	0.736	0.735	0.734	0.734	0.735	0.735	0.739	0.733	0.734	9		0.735		0.00173205
14	2.249	2.24	2.245	2.244	2.253	2.244	2.252	2.242	2.239	2.239	20		2.24422		0.0051908
15	0.728	0.732	0.73	0.73	0.726	0.728	0.73	0.732	0.728	0.731	12		0.729667		0.002
16	0.79	0.79	0.792	0.792	0.791	0.791	0.79	0.793	0.792	0.789	6		0.791111		0.0012693
17	2.227	2.225	2.225	2.222	2.227	2.22	2.222	2.224	2.23	2.232	10		2.22522		0.00389801
18	1.92	1.925	1.924	1.925	1.922	1.92	1.92	1.924	1.92	1.922	6		1.92244		0.00212786
19	2.053	2.048	2.05	2.053	2.06	2.054	2.054	2.058	2.053	2.051	3		2.05344		0.00374537
20	4.24	4.239	4.238	4.247	4.262	4.237	4.24	4.231	4.25	4.239	3		4.24256		0.00915302
21	0.953	0.947	0.946	0.956	0.948	0.952	0.954	0.948	0.948	0.95	4		0.949889		0.00340751
22	3.276	3.28	3.292	3.283	3.276	3.276	3.277	3.283	3.276	3.277	6		3.28		0.00533854
23	3.165	3.179	3.169	3.181	3.177	3.174	3.18	3.169	3.177	3.176	4		3.17578		0.00438115
24	3.229	3.226	3.227	3.24	3.226	3.228	3.234	3.221	3.231	3.23	21		3.22922		0.00544926
25	3.031	3.025	3.025	3.036	3.034	3.033	3.038	3.033	3.029	3.028	3		3.03122		0.00468449
26	3.223	3.225	3.222	3.219	3.227	3.221	3.251	3.241	3.236	3.235	3		3.23078		0.0107095
27	1.87	1.866	1.874	1.875	1.868	1.87	1.865	1.875	1.88	1.876	4		1.87211		0.00508538
28	3.318	3.308	3.314	3.321	3.309	3.317	3.311	3.31	3.311	3.311	13		3.31244		0.00418662
29	2.618	2.615	2.621	2.611	2.605	2.603	2.619	2.605	2.609	2.608	3		2.61067		0.00640312
30	3.319	3.308	3.317	3.31	3.322	3.314	3.319	3.31	3.312	3.303	13		3.31278		0.0058902
31	3.248	3.244	3.253	3.243	3.241	3.263	3.248	3.252	3.246	3.254	3		3.24933		0.00689202
32	3.314	3.322	3.32	3.314	3.315	3.322	3.322	3.318	3.309	3.317	55		3.31767		0.0044441
33	3.192	3.195	3.204	3.191	3.185	3.188	3.191	3.187	3.19	3.186	42		3.19078		0.00582619
34	3.174	3.179	3.174	3.183	3.191	3.189	3.18	3.185	3.184	3.177	6		3.18244		0.00552519
35	2.273	2.278	2.273	2.271	2.281	2.281	2.273	2.277	2.274	2.272	3		2.27556		0.00381153
36	2.256	2.256	2.267	2.255	2.26	2.268	2.258	2.262	2.261	2.258	20		2.26056		0.00453076
37	2.242	2.244	2.239	2.25	2.241	2.242	2.25	2.251	2.245	2.258	10		2.24667		0.00604152
38	1.046	1.041	1.042	1.048	1.036	1.046	1.04	1.036	1.041	1.038	3		1.04089		0.00410623
39	2.167	2.165	2.165	2.166	2.179	2.168	2.169	2.171	2.173	2.176	11		2.17022		0.00496935
40	2.058	2.058	2.056	2.059	2.06	2.059	2.064	2.063	2.06	2.06	3		2.05989		0.00242097
41	3.047	3.05	3.056	3.059	3.042	3.052	3.051	3.055	3.044	3.057	7		3.05178		0.00578312
42	4.546	4.543	4.533	4.557	4.535	4.546	4.528	4.532	4.535	4.545	7		4.53933		0.0090967
43	3.422	3.426	3.426	3.425	3.429	3.423	3.43	3.422	3.422	3.438	10		3.42678		0.00506897
44	0.862	0.859	0.861	0.86	0.864	0.86	0.862	0.859	0.862	0.863	3		0.861111		0.00176383
45	4.548	4.527	4.544	4.53	4.535	4.544	4.549	4.538	4.54	4.534	7		4.53789		0.0071317
46	3.252	3.25	3.249	3.265	3.248	3.245	3.256	3.259	3.258	3.258	3		3.25422		0.00651494
47	3.24	3.249	3.236	3.243	3.24	3.242	3.243	3.245	3.249	3.249	22		3.244		0.0045
48	3.03	3.032	3.025	3.036	3.019	3.028	3.015	3.028	3.02	3.018	3		3.02456		0.0070376
49	2.667	2.658	2.656	2.672	2.663	2.669	2.663	2.668	2.679	2.665	2		2.66589		0.00707892
50	3.168	3.168	3.164	3.166	3.161	3.163	3.178	3.168	3.153	3.173	12		3.166		0.00714143
51	0.68	0.681	0.683	0.683	0.683	0.683	0.684	0.68	0.68	0.683	2		0.682222		0.00148137
52	3.244	3.232	3.24	3.233	3.244	3.23	3.229	3.237	3.23	3.241	16		3.23511		0.00553273
53	3.593	3.612	3.601	3.604	3.6	3.614	3.599	3.613	3.613	3.595	2		3.60567		0.00734847
54	3.08	3.085	3.083	3.093	3.085	3.089	3.076	3.083	3.092	3.087	32		3.08589		0.00518277
55	0.74	0.745	0.736	0.738	0.737	0.737	0.74	0.739	0.738	0.737	12		0.738556		0.00269774
56	3.035	3.03	3.023	3.032	3.023	3.027	3.021	3.024	3.039	3.032	3		3.02789		0.00584047
57	1.125	1.125	1.126	1.121	1.115	1.127	1.121	1.117	1.116	1.117	3		1.12056		0.00458561
58	0.792	0.792	0.792	0.796	0.793	0.794	0.792	0.796	0.797	0.791	6		0.793667		0.00217945
59	3.035	3.028	3.046	3.041	3.029	3.037	3.033	3.033	3.049	3.036	15		3.03689		0.0072361
60	3.682	3.672	3.664	3.674	3.667	3.661	3.674	3.672	3.67	3.67	18		3.66933		0.0045
