# Supplementary material for: Property Graph vs RDF Triple Store: A Comparison on Glycan Substructure Search
Source: PLoS One. 2015 Dec 14;10(12):e0144578. doi: 10.1371/journal.pone.0144578 (PMC4684231; doi:10.1371/journal.pone.0144578)
Supplement: S7 Table — Query response times obtain using the Openlink Virtuoso implementation. The query structure IDs refer to S8 Table and S7 Table. (XLSX) [file pone.0144578.s008.xlsx]

## Sheet: graphResultsRDF_BioQuery_Virtuo
First query-set
Query Structure ID	1	2	3	4	5	6	7	8	9	10	Results		Virtuoso average time		Virtuoso Standard deviation
1	0.698	0.69	0.691	0.689	0.69	0.689	0.687	0.686	0.688	0.686	86		0.688444		0.00181046
2	0.319	0.313	0.313	0.313	0.313	0.312	0.313	0.313	0.313	0.314	10		0.313		0.0005
3	0.498	0.492	0.49	0.488	0.487	0.482	0.483	0.485	0.482	0.481	1638		0.485556		0.00390868
4	0.129	0.126	0.126	0.127	0.126	0.126	0.126	0.126	0.127	0.126	760		0.126222		0.000440959
5	0.453	0.451	0.452	0.452	0.451	0.457	0.452	0.453	0.451	0.458	1		0.453		0.00264575
6	0.011	0.009	0.008	0.008	0.009	0.011	0.011	0.009	0.008	0.008	21		0.009		0.00122474
7	0.27	0.267	0.267	0.266	0.266	0.266	0.266	0.268	0.268	0.267	279		0.266778		0.000833333
8	0.473	0.471	0.469	0.47	0.469	0.469	0.469	0.469	0.469	0.469	67		0.469333		0.000707107
9	0.058	0.057	0.056	0.057	0.056	0.057	0.056	0.058	0.056	0.057	8		0.0566667		0.000707107
10	0.305	0.303	0.304	0.303	0.303	0.303	0.303	0.308	0.302	0.303	92		0.303556		0.00174005
11	0.303	0.302	0.302	0.301	0.303	0.303	0.303	0.304	0.303	0.305	2582		0.302889		0.00116667
12	0.548	0.544	0.545	0.544	0.546	0.543	0.545	0.544	0.544	0.543	786		0.544222		0.000971825
13	0.076	0.071	0.072	0.071	0.071	0.072	0.072	0.071	0.072	0.071	20		0.0714444		0.000527046
14	0.651	0.65	0.648	0.648	0.648	0.65	0.649	0.648	0.648	0.648	7		0.648556		0.000881917
15	0.889	0.889	0.889	0.902	0.888	0.889	0.894	0.891	0.89	0.893	11		0.891667		0.0043589
16	1.169	1.172	1.166	1.165	1.164	1.164	1.168	1.166	1.164	1.165	2		1.166		0.00259808
17	0.142	0.139	0.139	0.139	0.139	0.14	0.139	0.139	0.138	0.141	1309		0.139222		0.000833333
18	0.335	0.333	0.333	0.333	0.333	0.333	0.333	0.332	0.333	0.333	318		0.332889		0.000333333
19	1.826	1.827	1.83	1.826	1.83	1.826	1.829	1.826	1.829	1.825	82		1.82756		0.00194365
20	0.101	0.099	0.098	0.1	0.099	0.098	0.099	0.107	0.101	0.099	1798		0.1		0.00278388
21	0.098	0.096	0.096	0.096	0.096	0.096	0.096	0.096	0.097	0.096	301		0.0961111		0.000333333
22	0.348	0.347	0.348	0.347	0.348	0.351	0.35	0.347	0.349	0.348	28		0.348333		0.00141421
23	0.158	0.154	0.155	0.154	0.155	0.155	0.154	0.155	0.155	0.155	687		0.154667		0.0005
24	0.518	0.519	0.518	0.517	0.522	0.516	0.517	0.517	0.517	0.516	29		0.517667		0.00187083
25	2.221	2.218	2.217	2.216	2.217	2.217	2.217	2.217	2.217	2.218	12		2.21711		0.000600925
26	0.271	0.269	0.269	0.271	0.27	0.273	0.272	0.272	0.27	0.269	9		0.270556		0.00150923
27	0.452	0.45	0.452	0.457	0.452	0.451	0.45	0.45	0.45	0.45	21		0.451333		0.00229129
28	0.487	0.486	0.486	0.486	0.486	0.486	0.486	0.486	0.486	0.486	7		0.486		1.17757e-16
29	0.153	0.15	0.15	0.15	0.154	0.152	0.15	0.154	0.15	0.15	54		0.151111		0.00176383
30	0.258	0.253	0.254	0.252	0.253	0.253	0.253	0.253	0.253	0.252	311		0.252889		0.000600925
31	1.075	1.068	1.068	1.066	1.066	1.069	1.065	1.065	1.065	1.081	89		1.06811		0.00506074
32	0.394	0.393	0.395	0.394	0.395	0.394	0.394	0.393	0.393	0.394	8		0.393889		0.000781736
33	0.098	0.095	0.094	0.095	0.094	0.094	0.095	0.095	0.094	0.095	206		0.0945556		0.000527046
34	0.295	0.291	0.29	0.291	0.29	0.29	0.29	0.291	0.29	0.291	104		0.290444		0.000527046
35	0.288	0.286	0.285	0.286	0.285	0.285	0.286	0.285	0.286	0.285	150		0.285444		0.000527046
36	0.587	0.584	0.584	0.585	0.584	0.583	0.584	0.584	0.584	0.586	57		0.584222		0.000833333
37	0.546	0.545	0.545	0.546	0.546	0.546	0.545	0.545	0.545	0.545	10		0.545333		0.0005
38	0.359	0.357	0.357	0.357	0.357	0.356	0.358	0.356	0.356	0.356	83		0.356667		0.000707107
39	0.219	0.217	0.218	0.218	0.217	0.218	0.217	0.217	0.218	0.217	142		0.217444		0.000527046
40	0.132	0.115	0.115	0.115	0.115	0.115	0.115	0.116	0.115	0.115	20		0.115111		0.000333333
41	0.192	0.19	0.191	0.189	0.193	0.189	0.189	0.189	0.195	0.189	2924		0.190444		0.00218581
42	0.058	0.058	0.058	0.058	0.058	0.057	0.058	0.057	0.058	0.061	1362		0.0581111		0.00116667
43	0.128	0.129	0.134	0.131	0.126	0.129	0.134	0.13	0.132	0.137	3488		0.131333		0.00331662
44	0.659	0.655	0.655	0.655	0.656	0.655	0.655	0.655	0.656	0.655	39		0.655222		0.000440959
45	0.395	0.394	0.394	0.393	0.394	0.393	0.393	0.394	0.396	0.395	20		0.394		0.001
46	0.31	0.31	0.311	0.311	0.31	0.31	0.311	0.31	0.312	0.312	324		0.310778		0.000833333
47	0.215	0.213	0.213	0.214	0.213	0.214	0.214	0.213	0.213	0.213	248		0.213333		0.0005
48	0.662	0.494	0.503	0.497	0.495	0.495	0.495	0.494	0.494	0.495	12		0.495778		0.00286259
49	1.182	1.179	1.182	1.178	1.182	1.178	1.18	1.177	1.178	1.178	17		1.17911		0.00183333
50	1.602	1.599	1.599	1.599	1.599	1.598	1.602	1.598	1.598	1.598	23		1.59889		0.0012693
51	2.52	2.514	2.518	2.515	2.52	2.515	2.518	2.515	2.52	2.514	13		2.51656		0.00245515
52	0.726	0.721	0.721	0.722	0.721	0.721	0.722	0.721	0.721	0.72	26		0.721111		0.000600925
53	0.098	0.094	0.095	0.094	0.095	0.095	0.094	0.095	0.095	0.094	206		0.0945556		0.000527046
54	0.232	0.23	0.23	0.23	0.229	0.229	0.23	0.23	0.229	0.23	52		0.229667		0.0005
55	0.191	0.189	0.187	0.188	0.186	0.192	0.187	0.188	0.187	0.187	41		0.187889		0.00176383
56	0.364	0.361	0.361	0.361	0.361	0.361	0.365	0.361	0.36	0.361	1955		0.361333		0.00141421
57	0.653	0.654	0.651	0.652	0.651	0.651	0.652	0.651	0.652	0.652	469		0.651778		0.000971825
58	0.594	0.593	0.593	0.592	0.593	0.596	0.594	0.593	0.594	0.594	84		0.593556		0.00113039
59	0.204	0.213	0.214	0.21	0.178	0.216	0.209	0.209	0.21	0.21	9872		0.207667		0.0113908
60	0.026	0.025	0.025	0.024	0.024	0.025	0.025	0.025	0.025	0.025	117		0.0247778		0.000440959
61	0.425	0.426	0.424	0.425	0.424	0.425	0.425	0.425	0.424	0.424	1		0.424667		0.000707107
62	1.021	1.013	1.01	1.013	1.012	1.011	1.01	1.01	1.01	1.013	7		1.01133		0.00141421
63	1.08	1.082	1.082	1.079	1.079	1.079	1.079	1.079	1.079	1.078	36		1.07956		0.001424
64	1.222	1.218	1.218	1.218	1.218	1.218	1.217	1.218	1.22	1.218	1		1.21811		0.000781736
65	1.093	1.089	1.09	1.09	1.09	1.091	1.09	1.089	1.09	1.089	180		1.08978		0.000666667
66	1.311	1.312	1.308	1.308	1.307	1.311	1.309	1.31	1.309	1.308	14		1.30911		0.00161589
67	0.348	0.346	0.354	0.347	0.346	0.347	0.347	0.347	0.347	0.349	93		0.347778		0.00248886
68	0.025	0.023	0.021	0.022	0.023	0.022	0.022	0.022	0.022	0.024	336		0.0223333		0.000866025
69	0.339	0.337	0.337	0.34	0.337	0.337	0.337	0.337	0.337	0.337	418		0.337333		0.001
70	0.278	0.275	0.276	0.276	0.275	0.275	0.276	0.275	0.275	0.275	1		0.275333		0.0005
71	0.87	0.87	0.869	0.87	0.87	0.87	0.87	0.869	0.869	0.869	195		0.869556		0.000527046
72	0.493	0.49	0.49	0.492	0.49	0.489	0.49	0.492	0.489	0.489	1679		0.490111		0.00116667
73	0.381	0.378	0.379	0.377	0.378	0.38	0.377	0.377	0.378	0.377	2530		0.377889		0.00105409
74	0.229	0.228	0.228	0.228	0.228	0.229	0.228	0.228	0.228	0.228	221		0.228111		0.000333333
75	0.058	0.055	0.055	0.055	0.056	0.056	0.056	0.056	0.056	0.056	47		0.0556667		0.0005
76	0.428	0.427	0.427	0.427	0.427	0.427	0.43	0.429	0.429	0.43	48		0.428111		0.00136423
77	0.047	0.046	0.045	0.046	0.047	0.046	0.046	0.046	0.046	0.046	59		0.046		0.0005
78	0.153	0.152	0.151	0.152	0.152	0.152	0.151	0.152	0.152	0.152	9		0.151778		0.000440959
79	0.283	0.282	0.281	0.282	0.281	0.282	0.282	0.282	0.282	0.281	810		0.281667		0.0005
80	0.16	0.159	0.158	0.157	0.157	0.157	0.157	0.163	0.159	0.16	170		0.158556		0.00200693
81	0.322	0.318	0.318	0.318	0.319	0.319	0.317	0.318	0.317	0.317	1133		0.317889		0.000781736
82	0.867	0.864	0.866	0.866	0.865	0.868	0.864	0.864	0.864	0.864	40		0.865		0.00141421
83	0.293	0.29	0.29	0.291	0.29	0.29	0.291	0.291	0.291	0.29	206		0.290444		0.000527046
84	1.769	1.765	1.767	1.774	1.766	1.766	1.765	1.765	1.764	1.764	16		1.76622		0.00307318
85	0.048	0.048	0.048	0.048	0.047	0.046	0.047	0.048	0.049	0.047	1587		0.0475556		0.000881917
86	0.226	0.225	0.225	0.225	0.226	0.225	0.225	0.226	0.225	0.226	334		0.225333		0.0005
87	0.307	0.304	0.304	0.303	0.303	0.303	0.304	0.303	0.305	0.303	776		0.303556		0.000726483
88	0.121	0.118	0.117	0.118	0.118	0.118	0.117	0.117	0.118	0.118	332		0.117667		0.0005
89	0.12	0.118	0.118	0.118	0.118	0.117	0.118	0.118	0.117	0.118	332		0.117778		0.000440959
90	0.107	0.104	0.104	0.104	0.105	0.105	0.104	0.104	0.104	0.104	304		0.104222		0.000440959
91	0.32	0.317	0.316	0.317	0.317	0.316	0.316	0.32	0.317	0.317	67		0.317		0.00122474
92	0.399	0.397	0.397	0.397	0.396	0.397	0.397	0.397	0.397	0.397	138		0.396889		0.000333333
93	0.213	0.211	0.212	0.21	0.211	0.215	0.211	0.211	0.211	0.211	55		0.211444		0.001424
94	0.214	0.21	0.21	0.211	0.211	0.21	0.21	0.21	0.21	0.21	55		0.210222		0.000440959
95	0.782	0.782	0.781	0.782	0.782	0.782	0.781	0.783	0.781	0.781	13		0.781667		0.000707107
96	0.779	0.778	0.774	0.778	0.777	0.774	0.774	0.774	0.773	0.774	12		0.775111		0.00196497
97	0.371	0.367	0.366	0.366	0.367	0.366	0.366	0.367	0.367	0.366	194		0.366444		0.000527046
98	0.078	0.076	0.076	0.077	0.077	0.077	0.076	0.076	0.076	0.076	44		0.0763333		0.0005
99	0.133	0.134	0.131	0.134	0.134	0.126	0.13	0.141	0.134	0.133	3488		0.133		0.00403113
100	0.092	0.09	0.089	0.089	0.09	0.089	0.089	0.089	0.09	0.095	1426		0.09		0.00193649
101	0.092	0.089	0.09	0.089	0.09	0.09	0.089	0.089	0.089	0.096	1426		0.0901111		0.00226078
102	0.133	0.134	0.129	0.132	0.128	0.137	0.129	0.135	0.128	0.131	3488		0.131444		0.00328295
103	0.204	0.204	0.209	0.209	0.213	0.213	0.21	0.21	0.213	0.204	2924		0.209444		0.00350397
104	0.157	0.154	0.155	0.154	0.154	0.155	0.154	0.154	0.154	0.155	173		0.154333		0.0005
105	0.07	0.072	0.068	0.069	0.069	0.068	0.069	0.071	0.069	0.071	252		0.0695556		0.001424
106	0.16	0.159	0.158	0.158	0.157	0.158	0.158	0.159	0.158	0.159	345		0.158222		0.000666667
107	0.07	0.066	0.068	0.067	0.066	0.067	0.067	0.066	0.067	0.067	3		0.0667778		0.000666667
108	0.172	0.171	0.17	0.17	0.172	0.17	0.17	0.17	0.17	0.171	176		0.170444		0.000726483
109	0.057	0.056	0.057	0.057	0.057	0.057	0.056	0.056	0.055	0.059	1362		0.0566667		0.00111803
110	0.4	0.397	0.394	0.399	0.398	0.403	0.395	0.393	0.395	0.401	2713		0.397222		0.00334581
111	0.386	0.379	0.382	0.379	0.379	0.379	0.381	0.379	0.378	0.381	1332		0.379667		0.00132288
112	0.312	0.31	0.311	0.309	0.311	0.31	0.31	0.31	0.31	0.311	324		0.310222		0.000666667
113	0.311	0.307	0.307	0.307	0.306	0.307	0.307	0.307	0.306	0.307	172		0.306778		0.000440959
114	0.32	0.316	0.316	0.317	0.316	0.315	0.317	0.319	0.315	0.315	28		0.316222		0.00130171
115	0.102	0.098	0.104	0.1	0.1	0.099	0.098	0.097	0.098	0.105	2643		0.0998889		0.00280377
116	0.073	0.07	0.07	0.07	0.07	0.071	0.07	0.07	0.071	0.071	47		0.0703333		0.0005
117	0.075	0.074	0.078	0.074	0.074	0.074	0.073	0.073	0.073	0.073	364		0.074		0.00158114
118	0.341	0.337	0.338	0.338	0.337	0.337	0.338	0.339	0.337	0.337	418		0.337556		0.000726483
119	0.591	0.59	0.59	0.59	0.595	0.59	0.591	0.591	0.59	0.59	85		0.590778		0.00164148
120	0.108	0.116	0.113	0.115	0.111	0.115	0.112	0.121	0.116	0.111	1798		0.114444		0.00316667
121	0.145	0.142	0.141	0.142	0.141	0.142	0.141	0.142	0.141	0.142	271		0.141556		0.000527046
122	0.293	0.291	0.291	0.291	0.291	0.291	0.29	0.29	0.291	0.291	28		0.290778		0.000440959
123	0.363	0.361	0.362	0.364	0.359	0.362	0.366	0.36	0.362	0.366	1955		0.362444		0.00245515
124	0.101	0.104	0.101	0.102	0.1	0.103	0.1	0.1	0.105	0.102	1552		0.101889		0.00183333
125	0.098	0.096	0.096	0.1	0.097	0.097	0.097	0.096	0.096	0.096	301		0.0967778		0.00130171
126	0.409	0.408	0.408	0.407	0.408	0.407	0.408	0.407	0.408	0.411	114		0.408		0.00122474
127	0.117	0.117	0.115	0.12	0.118	0.116	0.115	0.131	0.119	0.115	3419		0.118444		0.0050525
128	0.369	0.367	0.367	0.367	0.367	0.367	0.37	0.371	0.368	0.367	2031		0.367889		0.00153659
No results for the second query-set
