# Supplementary material for: Property Graph vs RDF Triple Store: A Comparison on Glycan Substructure Search
Source: PLoS One. 2015 Dec 14;10(12):e0144578. doi: 10.1371/journal.pone.0144578 (PMC4684231; doi:10.1371/journal.pone.0144578)
Supplement: S9 Table — List of 60 query epitopes randomly picked up from GlycomeDB. For completeness, we provide here the GlycoCT encoded structure and the size, in terms of residues, of each epitope. These structures are mainly large and very large according to the partition explained in the paper. For limiting the size of the file, 2d images are not provided for this specific dataset. (XLSX) [file pone.0144578.s010.xlsx]

## Sheet: PaperRDFBigQueryDataset
Query Structure ID	GlycoCT code	Size	Image: In this dataset images of the glycan structures are not provided for limiting the file size.
1	RES 1b:o-dgal-HEX-0:0|1:aldi 2s:n-acetyl 3b:b-dglc-HEX-1:5 4s:n-acetyl 5b:b-dgal-HEX-1:5 6b:b-dglc-HEX-1:5 7s:n-acetyl 8b:b-dgal-HEX-1:5 9b:b-dglc-HEX-1:5 10s:n-acetyl 11b:b-dgal-HEX-1:5 12b:b-dglc-HEX-1:5 13s:n-acetyl 14b:b-dgal-HEX-1:5 15b:b-dglc-HEX-1:5 16s:n-acetyl 17b:a-dgro-dgal-NON-2:6|1:a|2:keto|3:d 18s:n-acetyl 19b:a-dgro-dgal-NON-2:6|1:a|2:keto|3:d 20s:n-acetyl 21b:a-dgro-dgal-NON-2:6|1…	26
2	RES 1b:o-dglc-HEX-0:0|1:aldi 2s:n-acetyl 3b:b-dglc-HEX-1:5 4s:n-acetyl 5b:b-dman-HEX-1:5 6b:a-dman-HEX-1:5 7b:b-dglc-HEX-1:5 8s:n-acetyl 9b:b-dgal-HEX-1:5 10b:b-dglc-HEX-1:5 11s:n-acetyl 12b:b-dgal-HEX-1:5 13b:b-dglc-HEX-1:5 14s:n-acetyl 15b:b-dgal-HEX-1:5 16b:b-dglc-HEX-1:5 17s:n-acetyl 18b:b-dgal-HEX-1:5 19b:a-dman-HEX-1:5 20b:b-dglc-HEX-1:5 21s:n-acetyl 22b:b-dgal-HEX-1:5 23b:b-dglc-HEX-1:5 24…	32
3	RES 1b:b-dglc-HEX-1:5 2s:n-acetyl 3b:b-dglc-HEX-1:5 4s:n-acetyl 5b:b-dman-HEX-1:5 6b:a-dman-HEX-1:5 7b:b-dglc-HEX-1:5 8s:n-acetyl 9b:b-dgal-HEX-1:5 10b:a-dgro-dgal-NON-2:6|1:a|2:keto|3:d 11s:n-acetyl 12b:b-dglc-HEX-1:5 13s:n-acetyl 14b:b-dgal-HEX-1:5 15b:a-dgro-dgal-NON-2:6|1:a|2:keto|3:d 16s:n-acetyl 17b:b-dglc-HEX-1:5 18s:n-acetyl 19b:a-dman-HEX-1:5 20b:b-dglc-HEX-1:5 21s:n-acetyl 22b:b-dgal-HE…	30
4	RES 1b:o-dglc-HEX-0:0|1:aldi 2s:n-acetyl 3b:b-dglc-HEX-1:5 4s:n-acetyl 5b:b-dman-HEX-1:5 6b:a-dman-HEX-1:5 7b:b-dglc-HEX-1:5 8s:n-acetyl 9b:b-dgal-HEX-1:5 10b:b-dglc-HEX-1:5 11s:n-acetyl 12b:b-dgal-HEX-1:5 13b:b-dglc-HEX-1:5 14s:n-acetyl 15b:b-dgal-HEX-1:5 16b:b-dglc-HEX-1:5 17s:n-acetyl 18b:b-dgal-HEX-1:5 19b:a-dman-HEX-1:5 20b:b-dglc-HEX-1:5 21s:n-acetyl 22b:b-dgal-HEX-1:5 23b:b-dglc-HEX-1:5 24…	26
5	RES 1b:x-dglc-HEX-1:5 2s:n-acetyl 3b:b-dglc-HEX-1:5 4s:n-acetyl 5b:b-dman-HEX-1:5 6b:a-dman-HEX-1:5 7b:b-dglc-HEX-1:5 8s:n-acetyl 9b:b-dgal-HEX-1:5 10b:a-dgro-dgal-NON-2:6|1:a|2:keto|3:d 11s:n-acetyl 12b:b-dglc-HEX-1:5 13s:n-acetyl 14b:b-dgal-HEX-1:5 15b:b-dglc-HEX-1:5 16s:n-acetyl 17b:a-dman-HEX-1:5 18b:b-dglc-HEX-1:5 19s:n-acetyl 20b:b-dgal-HEX-1:5 21b:a-dgro-dgal-NON-2:6|1:a|2:keto|3:d 22s:n-a…	26
6	RES 1b:b-dglc-HEX-1:5 2s:n-acetyl 3b:b-dglc-HEX-1:5 4s:n-acetyl 5b:b-dman-HEX-1:5 6b:a-dman-HEX-1:5 7b:b-dglc-HEX-1:5 8s:n-acetyl 9b:b-dgal-HEX-1:5 10b:b-dglc-HEX-1:5 11s:n-acetyl 12b:b-dgal-HEX-1:5 13b:b-dglc-HEX-1:5 14s:n-acetyl 15b:b-dgal-HEX-1:5 16b:a-dman-HEX-1:5 17b:b-dglc-HEX-1:5 18s:n-acetyl 19b:b-dgal-HEX-1:5 20b:b-dglc-HEX-1:5 21s:n-acetyl 22b:b-dgal-HEX-1:5 23b:b-dglc-HEX-1:5 24s:n-ace…	29
7	RES 1b:b-dglc-HEX-1:5 2s:n-acetyl 3b:b-dglc-HEX-1:5 4s:n-acetyl 5b:b-dman-HEX-1:5 6b:a-dman-HEX-1:5 7b:b-dglc-HEX-1:5 8s:n-acetyl 9b:b-dgal-HEX-1:5 10b:a-dgro-dgal-NON-2:6|1:a|2:keto|3:d 11s:n-acetyl 12b:b-dglc-HEX-1:5 13s:n-acetyl 14b:b-dgal-HEX-1:5 15b:a-dgro-dgal-NON-2:6|1:a|2:keto|3:d 16s:n-acetyl 17b:a-dman-HEX-1:5 18b:b-dglc-HEX-1:5 19s:n-acetyl 20b:b-dgal-HEX-1:5 21b:a-dgro-dgal-NON-2:6|1:…	31
8	RES 1b:x-dglc-HEX-1:5 2s:n-acetyl 3b:b-dglc-HEX-1:5 4s:n-acetyl 5b:b-dman-HEX-1:5 6b:a-dman-HEX-1:5 7b:b-dglc-HEX-1:5 8s:n-acetyl 9b:b-dgal-HEX-1:5 10b:a-dgro-dgal-NON-2:6|1:a|2:keto|3:d 11s:n-acetyl 12b:a-dman-HEX-1:5 13b:b-dglc-HEX-1:5 14s:n-acetyl 15b:b-dgal-HEX-1:5 16b:b-dglc-HEX-1:5 17s:n-acetyl 18b:b-dgal-HEX-1:5 19b:a-dgro-dgal-NON-2:6|1:a|2:keto|3:d 20s:n-acetyl 21b:b-dglc-HEX-1:5 22s:n-a…	29
9	RES 1b:b-dglc-HEX-1:5 2s:n-acetyl 3b:b-dglc-HEX-1:5 4s:n-acetyl 5b:b-dman-HEX-1:5 6b:a-dman-HEX-1:5 7b:b-dglc-HEX-1:5 8s:n-acetyl 9b:b-dgal-HEX-1:5 10b:b-dglc-HEX-1:5 11s:n-acetyl 12b:b-dglc-HEX-1:5 13s:n-acetyl 14b:b-dgal-HEX-1:5 15b:b-dglc-HEX-1:5 16s:n-acetyl 17b:b-dgal-HEX-1:5 18b:a-dman-HEX-1:5 19b:b-dglc-HEX-1:5 20s:n-acetyl 21b:b-dgal-HEX-1:5 22b:b-dglc-HEX-1:5 23s:n-acetyl 24b:b-dgal-HEX-…	28
10	RES 1b:b-dglc-HEX-1:5 2s:n-acetyl 3b:b-dglc-HEX-1:5 4s:n-acetyl 5b:b-dman-HEX-1:5 6b:a-dman-HEX-1:5 7b:b-dglc-HEX-1:5 8s:n-acetyl 9b:b-dgal-HEX-1:5 10b:a-dgro-dgal-NON-2:6|1:a|2:keto|3:d 11s:n-acetyl 12b:b-dglc-HEX-1:5 13s:n-acetyl 14b:b-dgal-HEX-1:5 15b:a-dgro-dgal-NON-2:6|1:a|2:keto|3:d 16s:n-acetyl 17b:b-dgal-HEX-1:5 18s:n-acetyl 19b:a-dman-HEX-1:5 20b:b-dglc-HEX-1:5 21s:n-acetyl 22b:b-dgal-HE…	34
11	RES 1b:b-dglc-HEX-1:5 2s:n-acetyl 3b:b-dglc-HEX-1:5 4s:n-acetyl 5b:b-dman-HEX-1:5 6b:a-dman-HEX-1:5 7b:b-dglc-HEX-1:5 8s:n-acetyl 9b:b-dgal-HEX-1:5 10b:a-dgro-dgal-NON-2:6|1:a|2:keto|3:d 11s:n-acetyl 12b:b-dglc-HEX-1:5 13s:n-acetyl 14b:b-dgal-HEX-1:5 15b:a-dgro-dgal-NON-2:6|1:a|2:keto|3:d 16s:n-acetyl 17b:a-dman-HEX-1:5 18b:b-dglc-HEX-1:5 19s:n-acetyl 20b:b-dgal-HEX-1:5 21b:b-dglc-HEX-1:5 22s:n-a…	29
12	RES 1b:b-dglc-HEX-1:5 2s:n-acetyl 3b:b-dglc-HEX-1:5 4s:n-acetyl 5b:b-dman-HEX-1:5 6b:a-dman-HEX-1:5 7b:b-dglc-HEX-1:5 8s:n-acetyl 9b:b-dgal-HEX-1:5 10b:a-dgro-dgal-NON-2:6|1:a|2:keto|3:d 11s:n-acetyl 12b:b-dglc-HEX-1:5 13s:n-acetyl 14b:b-dgal-HEX-1:5 15b:b-dglc-HEX-1:5 16s:n-acetyl 17b:b-dgal-HEX-1:5 18b:a-dgro-dgal-NON-2:6|1:a|2:keto|3:d 19s:n-acetyl 20b:a-dman-HEX-1:5 21b:b-dglc-HEX-1:5 22s:n-a…	37
13	RES 1b:b-dglc-HEX-1:5 2s:n-acetyl 3b:b-dman-HEX-1:5 4b:a-dman-HEX-1:5 5b:b-dglc-HEX-1:5 6s:n-acetyl 7b:b-dgal-HEX-1:5 8b:b-dglc-HEX-1:5 9s:n-acetyl 10b:b-dgal-HEX-1:5 11b:a-dgal-HEX-1:5 12b:b-dglc-HEX-1:5 13s:n-acetyl 14b:b-dgal-HEX-1:5 15b:a-dgal-HEX-1:5 16b:a-dman-HEX-1:5 17b:b-dglc-HEX-1:5 18s:n-acetyl 19b:b-dgal-HEX-1:5 20b:b-dglc-HEX-1:5 21s:n-acetyl 22b:b-dgal-HEX-1:5 23b:a-dgal-HEX-1:5 24b…	27
14	RES 1b:b-dglc-HEX-1:5 2s:n-acetyl 3b:b-dman-HEX-1:5 4b:a-dman-HEX-1:5 5b:b-dglc-HEX-1:5 6s:n-acetyl 7b:b-dgal-HEX-1:5 8b:b-dglc-HEX-1:5 9s:n-acetyl 10b:b-dglc-HEX-1:5 11s:n-acetyl 12b:b-dglc-HEX-1:5 13s:n-acetyl 14b:b-dgal-HEX-1:5 15b:b-dglc-HEX-1:5 16s:n-acetyl 17b:b-dglc-HEX-1:5 18s:n-acetyl 19b:a-dman-HEX-1:5 20b:b-dglc-HEX-1:5 21s:n-acetyl 22b:b-dgal-HEX-1:5 23b:b-dglc-HEX-1:5 24s:n-acetyl 25…	26
15	RES 1b:b-dglc-HEX-1:5 2s:n-acetyl 3b:b-dman-HEX-1:5 4b:a-dman-HEX-1:5 5b:b-dglc-HEX-1:5 6s:n-acetyl 7b:b-dgal-HEX-1:5 8b:b-dglc-HEX-1:5 9s:n-acetyl 10b:b-dgal-HEX-1:5 11b:b-dglc-HEX-1:5 12s:n-acetyl 13b:b-dgal-HEX-1:5 14b:b-dglc-HEX-1:5 15s:n-acetyl 16b:b-dgal-HEX-1:5 17b:b-dglc-HEX-1:5 18s:n-acetyl 19b:b-dgal-HEX-1:5 20b:b-dglc-HEX-1:5 21s:n-acetyl 22b:b-dgal-HEX-1:5 23b:a-dman-HEX-1:5 24b:b-dgl…	32
16	RES 1b:b-dglc-HEX-1:5 2s:n-acetyl 3b:b-dman-HEX-1:5 4b:a-dman-HEX-1:5 5b:b-dglc-HEX-1:5 6s:n-acetyl 7b:b-dgal-HEX-1:5 8b:b-dglc-HEX-1:5 9s:n-acetyl 10b:b-dgal-HEX-1:5 11b:a-dgal-HEX-1:5 12b:b-dglc-HEX-1:5 13s:n-acetyl 14b:b-dgal-HEX-1:5 15b:a-dgal-HEX-1:5 16b:b-dglc-HEX-1:5 17s:n-acetyl 18b:b-dgal-HEX-1:5 19b:b-dglc-HEX-1:5 20s:n-acetyl 21b:b-dgal-HEX-1:5 22b:a-dgal-HEX-1:5 23b:b-dglc-HEX-1:5 24s…	38
17	RES 1b:b-dglc-HEX-1:5 2s:n-acetyl 3b:b-dman-HEX-1:5 4b:a-dman-HEX-1:5 5b:b-dglc-HEX-1:5 6s:n-acetyl 7b:b-dgal-HEX-1:5 8b:b-dglc-HEX-1:5 9s:n-acetyl 10b:b-dglc-HEX-1:5 11s:n-acetyl 12b:b-dglc-HEX-1:5 13s:n-acetyl 14b:b-dgal-HEX-1:5 15b:b-dglc-HEX-1:5 16s:n-acetyl 17b:b-dglc-HEX-1:5 18s:n-acetyl 19b:a-dman-HEX-1:5 20b:b-dglc-HEX-1:5 21s:n-acetyl 22b:b-dgal-HEX-1:5 23b:b-dglc-HEX-1:5 24s:n-acetyl 25…	33
18	RES 1b:b-dglc-HEX-1:5 2s:n-acetyl 3b:b-dman-HEX-1:5 4b:a-dman-HEX-1:5 5b:b-dglc-HEX-1:5 6s:n-acetyl 7b:b-dgal-HEX-1:5 8b:b-dglc-HEX-1:5 9s:n-acetyl 10b:b-dgal-HEX-1:5 11b:b-dglc-HEX-1:5 12s:n-acetyl 13b:b-dgal-HEX-1:5 14b:b-dglc-HEX-1:5 15s:n-acetyl 16b:b-dgal-HEX-1:5 17b:b-dglc-HEX-1:5 18s:n-acetyl 19b:b-dgal-HEX-1:5 20b:b-dglc-HEX-1:5 21s:n-acetyl 22b:b-dgal-HEX-1:5 23b:a-dman-HEX-1:5 24b:b-dgl…	41
19	RES 1b:b-dglc-HEX-1:5 2s:n-acetyl 3b:b-dman-HEX-1:5 4b:a-dman-HEX-1:5 5b:b-dglc-HEX-1:5 6s:n-acetyl 7b:b-dgal-HEX-1:5 8b:b-dglc-HEX-1:5 9s:n-acetyl 10b:b-dgal-HEX-1:5 11b:a-dgal-HEX-1:5 12b:b-dglc-HEX-1:5 13s:n-acetyl 14b:b-dgal-HEX-1:5 15b:a-dgal-HEX-1:5 16b:b-dglc-HEX-1:5 17s:n-acetyl 18b:b-dgal-HEX-1:5 19b:b-dglc-HEX-1:5 20s:n-acetyl 21b:b-dgal-HEX-1:5 22b:a-dgal-HEX-1:5 23b:b-dglc-HEX-1:5 24s…	49
20	RES 1b:b-dglc-HEX-1:5 2s:n-acetyl 3b:b-dglc-HEX-1:5 4s:n-acetyl 5b:b-dman-HEX-1:5 6b:a-dman-HEX-1:5 7b:b-dglc-HEX-1:5 8s:n-acetyl 9b:b-dgal-HEX-1:5 10b:b-dglc-HEX-1:5 11s:n-acetyl 12b:b-dgal-HEX-1:5 13b:b-dglc-HEX-1:5 14s:n-acetyl 15b:b-dgal-HEX-1:5 16b:b-dglc-HEX-1:5 17s:n-acetyl 18b:b-dgal-HEX-1:5 19b:a-dman-HEX-1:5 20b:b-dglc-HEX-1:5 21s:n-acetyl 22b:b-dgal-HEX-1:5 23b:b-dglc-HEX-1:5 24s:n-ace…	26
21	RES 1b:b-dglc-HEX-1:5 2s:n-acetyl 3b:b-dglc-HEX-1:5 4s:n-acetyl 5b:b-dman-HEX-1:5 6b:a-dman-HEX-1:5 7b:b-dglc-HEX-1:5 8s:n-acetyl 9b:b-dgal-HEX-1:5 10b:a-dgro-dgal-NON-2:6|1:a|2:keto|3:d 11s:n-acetyl 12b:b-dglc-HEX-1:5 13s:n-acetyl 14b:b-dgal-HEX-1:5 15b:a-dgro-dgal-NON-2:6|1:a|2:keto|3:d 16s:n-acetyl 17b:a-dman-HEX-1:5 18b:b-dglc-HEX-1:5 19s:n-acetyl 20b:b-dgal-HEX-1:5 21b:a-dgro-dgal-NON-2:6|1:…	28
22	RES 1b:x-dglc-HEX-1:5 2s:n-acetyl 3b:b-dglc-HEX-1:5 4s:n-acetyl 5b:b-dman-HEX-1:5 6b:a-dman-HEX-1:5 7b:b-dglc-HEX-1:5 8s:n-acetyl 9b:b-dgal-HEX-1:5 10b:a-dgro-dgal-NON-2:6|1:a|2:keto|3:d 11s:n-acetyl 12b:b-dglc-HEX-1:5 13s:n-acetyl 14b:b-dgal-HEX-1:5 15b:a-dgro-dgal-NON-2:6|1:a|2:keto|3:d 16s:n-acetyl 17b:a-dman-HEX-1:5 18b:b-dglc-HEX-1:5 19s:n-acetyl 20b:b-dgal-HEX-1:5 21b:b-dglc-HEX-1:5 22s:n-a…	34
23	RES 1b:b-dglc-HEX-1:5 2s:n-acetyl 3b:b-dglc-HEX-1:5 4s:n-acetyl 5b:b-dman-HEX-1:5 6b:a-dman-HEX-1:5 7b:b-dglc-HEX-1:5 8s:n-acetyl 9b:b-dgal-HEX-1:5 10b:a-dgro-dgal-NON-2:6|1:a|2:keto|3:d 11s:n-acetyl 12b:b-dglc-HEX-1:5 13s:n-acetyl 14b:b-dgal-HEX-1:5 15b:b-dglc-HEX-1:5 16s:n-acetyl 17b:b-dgal-HEX-1:5 18b:a-dgro-dgal-NON-2:6|1:a|2:keto|3:d 19s:n-acetyl 20b:a-dman-HEX-1:5 21b:b-dglc-HEX-1:5 22s:n-a…	37
24	RES 1b:x-dglc-HEX-1:5 2s:n-acetyl 3b:b-dglc-HEX-1:5 4s:n-acetyl 5b:b-dman-HEX-1:5 6b:a-dman-HEX-1:5 7b:b-dglc-HEX-1:5 8s:n-acetyl 9b:b-dgal-HEX-1:5 10b:a-dgro-dgal-NON-2:6|1:a|2:keto|3:d 11s:n-acetyl 12b:b-dglc-HEX-1:5 13s:n-acetyl 14b:b-dgal-HEX-1:5 15b:a-dgro-dgal-NON-2:6|1:a|2:keto|3:d 16s:n-acetyl 17b:a-dman-HEX-1:5 18b:b-dglc-HEX-1:5 19s:n-acetyl 20b:b-dgal-HEX-1:5 21b:a-dgro-dgal-NON-2:6|1:…	28
25	RES 1b:b-dglc-HEX-1:5 2s:n-acetyl 3b:b-dglc-HEX-1:5 4s:n-acetyl 5b:b-dman-HEX-1:5 6b:a-dman-HEX-1:5 7b:b-dglc-HEX-1:5 8s:n-acetyl 9b:b-dgal-HEX-1:5 10b:a-dgro-dgal-NON-2:6|1:a|2:keto|3:d 11s:n-acetyl 12b:b-dglc-HEX-1:5 13s:n-acetyl 14b:b-dgal-HEX-1:5 15b:a-dgro-dgal-NON-2:6|1:a|2:keto|3:d 16s:n-acetyl 17b:a-dman-HEX-1:5 18b:b-dglc-HEX-1:5 19s:n-acetyl 20b:b-dgal-HEX-1:5 21b:a-dgro-dgal-NON-2:6|1:…	28
26	RES 1b:x-dglc-HEX-1:5 2s:n-acetyl 3b:b-dglc-HEX-1:5 4s:n-acetyl 5b:b-dman-HEX-1:5 6b:a-dman-HEX-1:5 7b:b-dglc-HEX-1:5 8s:n-acetyl 9b:b-dgal-HEX-1:5 10b:a-dgro-dgal-NON-2:6|1:a|2:keto|3:d 11s:n-acetyl 12b:b-dglc-HEX-1:5 13s:n-acetyl 14b:b-dgal-HEX-1:5 15b:a-dgro-dgal-NON-2:6|1:a|2:keto|3:d 16s:n-acetyl 17b:a-dman-HEX-1:5 18b:b-dglc-HEX-1:5 19s:n-acetyl 20b:b-dgal-HEX-1:5 21b:a-dgro-dgal-NON-2:6|1:…	31
27	RES 1b:b-dglc-HEX-1:5 2s:n-acetyl 3b:b-dglc-HEX-1:5 4s:n-acetyl 5b:b-dman-HEX-1:5 6b:a-dman-HEX-1:5 7b:b-dglc-HEX-1:5 8s:n-acetyl 9b:b-dgal-HEX-1:5 10b:a-dgro-dgal-NON-2:6|1:a|2:keto|3:d 11s:n-acetyl 12b:b-dglc-HEX-1:5 13s:n-acetyl 14b:b-dgal-HEX-1:5 15b:a-dgro-dgal-NON-2:6|1:a|2:keto|3:d 16s:n-acetyl 17b:a-dman-HEX-1:5 18b:b-dglc-HEX-1:5 19s:n-acetyl 20b:b-dgal-HEX-1:5 21b:a-dgro-dgal-NON-2:6|1:…	28
28	RES 1b:x-dglc-HEX-1:5 2s:n-acetyl 3b:b-dglc-HEX-1:5 4s:n-acetyl 5b:b-dman-HEX-1:5 6b:a-dman-HEX-1:5 7b:b-dglc-HEX-1:5 8s:n-acetyl 9b:b-dgal-HEX-1:5 10b:a-dgro-dgal-NON-2:6|1:a|2:keto|3:d 11s:n-acetyl 12b:b-dglc-HEX-1:5 13s:n-acetyl 14b:b-dgal-HEX-1:5 15b:a-dgro-dgal-NON-2:6|1:a|2:keto|3:d 16s:n-acetyl 17b:a-dman-HEX-1:5 18b:b-dglc-HEX-1:5 19s:n-acetyl 20b:b-dgal-HEX-1:5 21b:b-dglc-HEX-1:5 22s:n-a…	31
29	RES 1b:x-dglc-HEX-1:5 2s:n-acetyl 3b:b-dglc-HEX-1:5 4s:n-acetyl 5b:b-dman-HEX-1:5 6b:a-dman-HEX-1:5 7b:b-dglc-HEX-1:5 8s:n-acetyl 9b:b-dglc-HEX-1:5 10s:n-acetyl 11b:b-dman-HEX-1:5 12b:b-dglc-HEX-1:5 13s:n-acetyl 14b:b-dglc-HEX-1:5 15s:n-acetyl 16b:b-dgal-HEX-1:5 17b:b-dglc-HEX-1:5 18s:n-acetyl 19b:a-dman-HEX-1:5 20b:b-dglc-HEX-1:5 21s:n-acetyl 22b:b-dglc-HEX-1:5 23s:n-acetyl 24b:b-dman-HEX-1:5 25…	26
30	RES 1b:x-dglc-HEX-1:5 2s:n-acetyl 3b:b-dglc-HEX-1:5 4s:n-acetyl 5b:b-dman-HEX-1:5 6b:a-dman-HEX-1:5 7b:b-dglc-HEX-1:5 8s:n-acetyl 9b:b-dgal-HEX-1:5 10b:a-dgro-dgal-NON-2:6|1:a|2:keto|3:d 11s:n-acetyl 12b:b-dglc-HEX-1:5 13s:n-acetyl 14b:b-dgal-HEX-1:5 15b:a-dgro-dgal-NON-2:6|1:a|2:keto|3:d 16s:n-acetyl 17b:a-dman-HEX-1:5 18b:b-dglc-HEX-1:5 19s:n-acetyl 20b:b-dgal-HEX-1:5 21b:b-dglc-HEX-1:5 22s:n-a…	31
31	RES 1b:x-dglc-HEX-1:5 2s:n-acetyl 3b:b-dglc-HEX-1:5 4s:n-acetyl 5b:b-dman-HEX-1:5 6b:a-dman-HEX-1:5 7b:b-dglc-HEX-1:5 8s:n-acetyl 9b:b-dgal-HEX-1:5 10b:a-dgro-dgal-NON-2:6|1:a|2:keto|3:d 11s:n-acetyl 12b:b-dglc-HEX-1:5 13s:n-acetyl 14b:b-dgal-HEX-1:5 15b:a-dgro-dgal-NON-2:6|1:a|2:keto|3:d 16s:n-acetyl 17b:a-dman-HEX-1:5 18b:b-dglc-HEX-1:5 19s:n-acetyl 20b:b-dgal-HEX-1:5 21b:a-dgro-dgal-NON-2:6|1:…	31
32	RES 1b:x-dglc-HEX-1:5 2s:n-acetyl 3b:b-dglc-HEX-1:5 4s:n-acetyl 5b:b-dman-HEX-1:5 6b:a-dman-HEX-1:5 7b:b-dglc-HEX-1:5 8s:n-acetyl 9b:b-dgal-HEX-1:5 10b:a-dgro-dgal-NON-2:6|1:a|2:keto|3:d 11s:n-acetyl 12b:b-dglc-HEX-1:5 13s:n-acetyl 14b:b-dgal-HEX-1:5 15b:a-dman-HEX-1:5 16b:b-dglc-HEX-1:5 17s:n-acetyl 18b:b-dgal-HEX-1:5 19b:a-dgro-dgal-NON-2:6|1:a|2:keto|3:d 20s:n-acetyl 21b:b-dglc-HEX-1:5 22s:n-a…	26
33	RES 1b:x-dglc-HEX-1:5 2s:n-acetyl 3b:b-dglc-HEX-1:5 4s:n-acetyl 5b:b-dman-HEX-1:5 6b:a-dman-HEX-1:5 7b:b-dglc-HEX-1:5 8s:n-acetyl 9b:b-dgal-HEX-1:5 10b:a-dgro-dgal-NON-2:6|1:a|2:keto|3:d 11s:n-acetyl 12b:b-dglc-HEX-1:5 13s:n-acetyl 14b:b-dgal-HEX-1:5 15b:a-dgro-dgal-NON-2:6|1:a|2:keto|3:d 16s:n-acetyl 17b:a-dman-HEX-1:5 18b:b-dglc-HEX-1:5 19s:n-acetyl 20b:b-dgal-HEX-1:5 21b:a-dgro-dgal-NON-2:6|1:…	26
34	RES 1b:x-dglc-HEX-1:5 2s:n-acetyl 3b:b-dglc-HEX-1:5 4s:n-acetyl 5b:b-dman-HEX-1:5 6b:a-dman-HEX-1:5 7b:b-dglc-HEX-1:5 8s:n-acetyl 9b:b-dgal-HEX-1:5 10b:a-dgro-dgal-NON-2:6|1:a|2:keto|3:d 11s:n-acetyl 12b:b-dglc-HEX-1:5 13s:n-acetyl 14b:b-dgal-HEX-1:5 15b:a-dgro-dgal-NON-2:6|1:a|2:keto|3:d 16s:n-acetyl 17b:a-dman-HEX-1:5 18b:b-dglc-HEX-1:5 19s:n-acetyl 20b:b-dgal-HEX-1:5 21b:a-dgro-dgal-NON-2:6|1:…	28
35	RES 1b:x-dglc-HEX-1:5 2s:n-acetyl 3b:b-dglc-HEX-1:5 4s:n-acetyl 5b:b-dman-HEX-1:5 6b:a-dman-HEX-1:5 7b:b-dglc-HEX-1:5 8s:n-acetyl 9b:b-dgal-HEX-1:5 10b:a-dgro-dgal-NON-2:6|1:a|2:keto|3:d 11s:n-acetyl 12b:b-dglc-HEX-1:5 13s:n-acetyl 14b:b-dgal-HEX-1:5 15b:a-dgro-dgal-NON-2:6|1:a|2:keto|3:d 16s:n-acetyl 17b:b-dgal-HEX-1:5 18s:n-acetyl 19b:a-dman-HEX-1:5 20b:b-dglc-HEX-1:5 21s:n-acetyl 22b:b-dgal-HE…	34
36	RES 1b:x-dglc-HEX-1:5 2s:n-acetyl 3b:b-dman-HEX-1:5 4b:a-dman-HEX-1:5 5b:b-dglc-HEX-1:5 6s:n-acetyl 7b:b-dgal-HEX-1:5 8b:b-dglc-HEX-1:5 9s:n-acetyl 10b:b-dglc-HEX-1:5 11s:n-acetyl 12b:b-dglc-HEX-1:5 13s:n-acetyl 14b:b-dgal-HEX-1:5 15b:b-dglc-HEX-1:5 16s:n-acetyl 17b:b-dglc-HEX-1:5 18s:n-acetyl 19b:a-dman-HEX-1:5 20b:b-dglc-HEX-1:5 21s:n-acetyl 22b:b-dgal-HEX-1:5 23b:b-dglc-HEX-1:5 24s:n-acetyl 25…	26
37	RES 1b:x-dglc-HEX-1:5 2s:n-acetyl 3b:b-dman-HEX-1:5 4b:a-dman-HEX-1:5 5b:b-dglc-HEX-1:5 6s:n-acetyl 7b:b-dgal-HEX-1:5 8b:b-dglc-HEX-1:5 9s:n-acetyl 10b:b-dglc-HEX-1:5 11s:n-acetyl 12b:b-dglc-HEX-1:5 13s:n-acetyl 14b:b-dgal-HEX-1:5 15b:b-dglc-HEX-1:5 16s:n-acetyl 17b:b-dglc-HEX-1:5 18s:n-acetyl 19b:a-dman-HEX-1:5 20b:b-dglc-HEX-1:5 21s:n-acetyl 22b:b-dgal-HEX-1:5 23b:b-dglc-HEX-1:5 24s:n-acetyl 25…	33
38	RES 1b:x-dglc-HEX-1:5 2s:n-acetyl 3b:b-dglc-HEX-1:5 4s:n-acetyl 5b:b-dman-HEX-1:5 6b:a-dman-HEX-1:5 7b:b-dglc-HEX-1:5 8s:n-acetyl 9b:b-dgal-HEX-1:5 10b:b-dgal-HEX-1:5 11b:b-dglc-HEX-1:5 12s:n-acetyl 13b:b-dgal-HEX-1:5 14b:b-dgal-HEX-1:5 15b:a-dman-HEX-1:5 16b:b-dglc-HEX-1:5 17s:n-acetyl 18b:b-dgal-HEX-1:5 19b:b-dglc-HEX-1:5 20s:n-acetyl 21b:b-dgal-HEX-1:5 22b:a-dgro-dgal-NON-2:6|1:a|2:keto|3:d 23…	32
39	RES 1b:x-dglc-HEX-1:5 2s:n-acetyl 3b:b-dglc-HEX-1:5 4s:n-acetyl 5b:b-dman-HEX-1:5 6b:a-dman-HEX-1:5 7b:b-dglc-HEX-1:5 8s:n-acetyl 9b:b-dgal-HEX-1:5 10b:b-dglc-HEX-1:5 11s:n-acetyl 12b:b-dgal-HEX-1:5 13b:a-dgro-dgal-NON-2:6|1:a|2:keto|3:d 14s:n-acetyl 15b:a-dman-HEX-1:5 16b:b-dglc-HEX-1:5 17s:n-acetyl 18b:b-dgal-HEX-1:5 19b:b-dglc-HEX-1:5 20s:n-acetyl 21b:b-dgal-HEX-1:5 22b:a-dgro-dgal-NON-2:6|1:a…	32
40	RES 1b:x-dglc-HEX-1:5 2s:n-acetyl 3b:b-dman-HEX-1:5 4b:a-dman-HEX-1:5 5b:b-dglc-HEX-1:5 6s:n-acetyl 7b:b-dgal-HEX-1:5 8b:b-dglc-HEX-1:5 9s:n-acetyl 10b:b-dgal-HEX-1:5 11b:a-dgal-HEX-1:5 12b:b-dglc-HEX-1:5 13s:n-acetyl 14b:b-dgal-HEX-1:5 15b:a-dgal-HEX-1:5 16b:b-dglc-HEX-1:5 17s:n-acetyl 18b:b-dgal-HEX-1:5 19b:b-dglc-HEX-1:5 20s:n-acetyl 21b:b-dgal-HEX-1:5 22b:a-dgal-HEX-1:5 23b:b-dglc-HEX-1:5 24s…	49
41	RES 1b:x-dglc-HEX-1:5 2s:n-acetyl 3b:b-dglc-HEX-1:5 4s:n-acetyl 5b:b-dman-HEX-1:5 6b:a-dman-HEX-1:5 7b:b-dglc-HEX-1:5 8s:n-acetyl 9b:b-dgal-HEX-1:5 10b:b-dglc-HEX-1:5 11s:n-acetyl 12b:a-lgal-HEX-1:5|6:d 13b:b-dgal-HEX-1:5 14b:b-dglc-HEX-1:5 15s:n-acetyl 16b:a-lgal-HEX-1:5|6:d 17b:b-dgal-HEX-1:5 18b:a-dman-HEX-1:5 19b:b-dglc-HEX-1:5 20s:n-acetyl 21b:b-dgal-HEX-1:5 22b:b-dglc-HEX-1:5 23s:n-acetyl 2…	28
42	RES 1b:o-dglc-HEX-0:0|1:aldi 2s:n-acetyl 3b:b-dglc-HEX-1:5 4s:n-acetyl 5b:b-dman-HEX-1:5 6b:a-dman-HEX-1:5 7b:b-dglc-HEX-1:5 8s:n-acetyl 9b:b-dgal-HEX-1:5 10b:b-dglc-HEX-1:5 11s:n-acetyl 12b:b-dgal-HEX-1:5 13b:b-dglc-HEX-1:5 14s:n-acetyl 15b:b-dgal-HEX-1:5 16b:a-dman-HEX-1:5 17b:b-dglc-HEX-1:5 18s:n-acetyl 19b:b-dgal-HEX-1:5 20b:b-dglc-HEX-1:5 21s:n-acetyl 22b:b-dgal-HEX-1:5 23b:b-dglc-HEX-1:5 24…	26
43	RES 1b:x-dglc-HEX-1:5 2s:n-acetyl 3b:b-dglc-HEX-1:5 4s:n-acetyl 5b:b-dman-HEX-1:5 6b:a-dman-HEX-1:5 7b:b-dglc-HEX-1:5 8s:n-acetyl 9b:b-dgal-HEX-1:5 10b:b-dglc-HEX-1:5 11s:n-acetyl 12b:b-dglc-HEX-1:5 13s:n-acetyl 14b:b-dgal-HEX-1:5 15b:b-dglc-HEX-1:5 16s:n-acetyl 17b:b-dgal-HEX-1:5 18b:a-dman-HEX-1:5 19b:b-dglc-HEX-1:5 20s:n-acetyl 21b:b-dgal-HEX-1:5 22b:b-dglc-HEX-1:5 23s:n-acetyl 24b:b-dgal-HEX-…	28
44	RES 1b:x-dgal-HEX-1:5 2s:n-acetyl 3b:b-dglc-HEX-1:5 4s:n-acetyl 5b:b-dgal-HEX-1:5 6b:b-dglc-HEX-1:5 7s:n-acetyl 8b:b-dgal-HEX-1:5 9b:b-dglc-HEX-1:5 10s:n-acetyl 11b:b-dgal-HEX-1:5 12b:b-dglc-HEX-1:5 13s:n-acetyl 14b:b-dgal-HEX-1:5 15b:b-dglc-HEX-1:5 16s:n-acetyl 17b:a-dgro-dgal-NON-2:6|1:a|2:keto|3:d 18s:n-acetyl 19b:a-dgro-dgal-NON-2:6|1:a|2:keto|3:d 20s:n-acetyl 21b:a-dgro-dgal-NON-2:6|1:a|2:ke…	26
45	RES 1b:x-dglc-HEX-1:5 2s:n-acetyl 3b:b-dglc-HEX-1:5 4s:n-acetyl 5b:b-dman-HEX-1:5 6b:a-dman-HEX-1:5 7b:b-dglc-HEX-1:5 8s:n-acetyl 9b:b-dgal-HEX-1:5 10b:b-dglc-HEX-1:5 11s:n-acetyl 12b:b-dgal-HEX-1:5 13b:b-dglc-HEX-1:5 14s:n-acetyl 15b:b-dgal-HEX-1:5 16b:a-dman-HEX-1:5 17b:b-dglc-HEX-1:5 18s:n-acetyl 19b:b-dgal-HEX-1:5 20b:b-dglc-HEX-1:5 21s:n-acetyl 22b:b-dgal-HEX-1:5 23b:b-dglc-HEX-1:5 24s:n-ace…	26
46	RES 1b:x-dglc-HEX-1:5 2s:n-acetyl 3b:b-dglc-HEX-1:5 4s:n-acetyl 5b:b-dman-HEX-1:5 6b:a-dman-HEX-1:5 7b:b-dglc-HEX-1:5 8s:n-acetyl 9b:b-dgal-HEX-1:5 10b:a-dgro-dgal-NON-2:6|1:a|2:keto|3:d 11s:n-acetyl 12b:b-dgal-HEX-1:5 13s:n-acetyl 14b:b-dglc-HEX-1:5 15s:n-acetyl 16b:b-dgal-HEX-1:5 17b:a-dgro-dgal-NON-2:6|1:a|2:keto|3:d 18s:n-acetyl 19b:b-dgal-HEX-1:5 20s:n-acetyl 21b:a-dman-HEX-1:5 22b:b-dglc-HE…	36
47	RES 1b:x-dglc-HEX-1:5 2s:n-acetyl 3b:b-dglc-HEX-1:5 4s:n-acetyl 5b:b-dman-HEX-1:5 6b:a-dman-HEX-1:5 7b:b-dglc-HEX-1:5 8s:n-acetyl 9b:b-dgal-HEX-1:5 10b:a-dgro-dgal-NON-2:6|1:a|2:keto|3:d 11s:n-acetyl 12b:b-dglc-HEX-1:5 13s:n-acetyl 14b:b-dgal-HEX-1:5 15b:a-dgro-dgal-NON-2:6|1:a|2:keto|3:d 16s:n-acetyl 17b:a-dman-HEX-1:5 18b:b-dglc-HEX-1:5 19s:n-acetyl 20b:b-dgal-HEX-1:5 21b:b-dglc-HEX-1:5 22s:n-a…	29
48	RES 1b:o-dglc-HEX-0:0|1:aldi 2s:n-acetyl 3b:b-dglc-HEX-1:5 4s:n-acetyl 5b:b-dman-HEX-1:5 6b:a-dman-HEX-1:5 7b:b-dglc-HEX-1:5 8s:n-acetyl 9b:a-lgal-HEX-1:5|6:d 10b:a-dgal-HEX-1:5 11b:b-dglc-HEX-1:5 12s:n-acetyl 13b:a-lgal-HEX-1:5|6:d 14b:b-dgal-HEX-1:5 15b:b-dglc-HEX-1:5 16s:n-acetyl 17b:a-dman-HEX-1:5 18b:b-dglc-HEX-1:5 19s:n-acetyl 20b:a-lgal-HEX-1:5|6:d 21b:b-dgal-HEX-1:5 22b:b-dglc-HEX-1:5 23s…	26
49	RES 1b:x-dglc-HEX-1:5 2s:n-acetyl 3b:b-dglc-HEX-1:5 4s:n-acetyl 5b:b-dman-HEX-1:5 6b:a-dman-HEX-1:5 7b:b-dglc-HEX-1:5 8s:n-acetyl 9b:a-lgal-HEX-1:5|6:d 10b:b-dgal-HEX-1:5 11b:b-dglc-HEX-1:5 12s:n-acetyl 13b:a-lgal-HEX-1:5|6:d 14b:b-dgal-HEX-1:5 15b:b-dglc-HEX-1:5 16s:n-acetyl 17b:a-lgal-HEX-1:5|6:d 18b:b-dgal-HEX-1:5 19b:a-dman-HEX-1:5 20b:b-dglc-HEX-1:5 21s:n-acetyl 22b:b-dgal-HEX-1:5 23b:b-dglc…	26
50	RES 1b:x-dglc-HEX-1:5 2s:n-acetyl 3b:b-dglc-HEX-1:5 4s:n-acetyl 5b:b-dman-HEX-1:5 6b:a-dman-HEX-1:5 7b:b-dglc-HEX-1:5 8s:n-acetyl 9b:b-dgal-HEX-1:5 10b:a-dgro-dgal-NON-2:6|1:a|2:keto|3:d 11s:n-acetyl 12b:b-dglc-HEX-1:5 13s:n-acetyl 14b:b-dgal-HEX-1:5 15b:a-dgro-dgal-NON-2:6|1:a|2:keto|3:d 16s:n-acetyl 17b:a-dman-HEX-1:5 18b:b-dglc-HEX-1:5 19s:n-acetyl 20b:b-dgal-HEX-1:5 21b:b-dglc-HEX-1:5 22s:n-a…	29
51	RES 1b:x-dglc-HEX-1:5 2b:b-dgal-HEX-1:5 3b:b-dglc-HEX-1:5 4s:n-acetyl 5b:b-dgal-HEX-1:5 6b:b-dglc-HEX-1:5 7s:n-acetyl 8b:b-dgal-HEX-1:5 9b:b-dglc-HEX-1:5 10s:n-acetyl 11b:b-dgal-HEX-1:5 12b:b-dglc-HEX-1:5 13s:n-acetyl 14b:b-dgal-HEX-1:5 15b:b-dglc-HEX-1:5 16s:n-acetyl 17b:b-dgal-HEX-1:5 18b:a-dgal-HEX-1:5 19b:b-dglc-HEX-1:5 20s:n-acetyl 21b:b-dgal-HEX-1:5 22b:a-dgal-HEX-1:5 23b:b-dglc-HEX-1:5 24s…	34
52	RES 1b:x-dglc-HEX-1:5 2s:n-acetyl 3b:b-dglc-HEX-1:5 4s:n-acetyl 5b:b-dman-HEX-1:5 6b:a-dman-HEX-1:5 7b:b-dglc-HEX-1:5 8s:n-acetyl 9b:b-dgal-HEX-1:5 10b:a-dgro-dgal-NON-2:6|1:a|2:keto|3:d 11s:n-acetyl 12b:b-dglc-HEX-1:5 13s:n-acetyl 14b:b-dgal-HEX-1:5 15b:a-dgro-dgal-NON-2:6|1:a|2:keto|3:d 16s:n-acetyl 17b:a-dman-HEX-1:5 18b:b-dglc-HEX-1:5 19s:n-acetyl 20b:b-dgal-HEX-1:5 21b:b-dglc-HEX-1:5 22s:n-a…	29
53	RES 1b:x-dglc-HEX-1:5 2s:n-acetyl 3b:b-dglc-HEX-1:5 4s:n-acetyl 5b:b-dman-HEX-1:5 6b:a-dman-HEX-1:5 7b:b-dglc-HEX-1:5 8s:n-acetyl 9b:b-dgal-HEX-1:5 10b:a-dgro-dgal-NON-2:6|1:a|2:keto|3:d 11s:n-acetyl 12b:b-dglc-HEX-1:5 13s:n-acetyl 14b:a-lgal-HEX-1:5|6:d 15b:b-dgal-HEX-1:5 16b:a-dgro-dgal-NON-2:6|1:a|2:keto|3:d 17s:n-acetyl 18b:a-dman-HEX-1:5 19b:b-dglc-HEX-1:5 20s:n-acetyl 21b:a-lgal-HEX-1:5|6:d…	29
54	RES 1b:x-dglc-HEX-1:5 2s:n-acetyl 3b:b-dglc-HEX-1:5 4s:n-acetyl 5b:b-dman-HEX-1:5 6b:a-dman-HEX-1:5 7b:b-dglc-HEX-1:5 8s:n-acetyl 9b:a-lgal-HEX-1:5|6:d 10b:b-dgal-HEX-1:5 11b:b-dglc-HEX-1:5 12s:n-acetyl 13b:a-lgal-HEX-1:5|6:d 14b:b-dgal-HEX-1:5 15b:b-dglc-HEX-1:5 16s:n-acetyl 17b:a-dman-HEX-1:5 18b:b-dglc-HEX-1:5 19s:n-acetyl 20b:a-lgal-HEX-1:5|6:d 21b:b-dgal-HEX-1:5 22b:b-dglc-HEX-1:5 23s:n-acet…	26
55	RES 1b:x-dglc-HEX-1:5 2s:n-acetyl 3b:b-dman-HEX-1:5 4b:a-dman-HEX-1:5 5b:b-dglc-HEX-1:5 6s:n-acetyl 7b:b-dgal-HEX-1:5 8b:b-dglc-HEX-1:5 9s:n-acetyl 10b:b-dgal-HEX-1:5 11b:b-dglc-HEX-1:5 12s:n-acetyl 13b:b-dgal-HEX-1:5 14b:b-dglc-HEX-1:5 15s:n-acetyl 16b:b-dgal-HEX-1:5 17b:b-dglc-HEX-1:5 18s:n-acetyl 19b:b-dgal-HEX-1:5 20b:b-dglc-HEX-1:5 21s:n-acetyl 22b:b-dgal-HEX-1:5 23b:a-dman-HEX-1:5 24b:b-dgl…	32
56	RES 1b:x-dglc-HEX-1:5 2s:n-acetyl 3b:b-dglc-HEX-1:5 4s:n-acetyl 5b:b-dman-HEX-1:5 6b:a-dman-HEX-1:5 7b:b-dglc-HEX-1:5 8s:n-acetyl 9b:a-lgal-HEX-1:5|6:d 10b:a-dgal-HEX-1:5 11b:b-dglc-HEX-1:5 12s:n-acetyl 13b:a-lgal-HEX-1:5|6:d 14b:b-dgal-HEX-1:5 15b:b-dglc-HEX-1:5 16s:n-acetyl 17b:a-dman-HEX-1:5 18b:b-dglc-HEX-1:5 19s:n-acetyl 20b:a-lgal-HEX-1:5|6:d 21b:b-dgal-HEX-1:5 22b:b-dglc-HEX-1:5 23s:n-acet…	26
57	RES 1b:x-dglc-HEX-1:5 2s:n-acetyl 3b:b-dglc-HEX-1:5 4s:n-acetyl 5b:b-dman-HEX-1:5 6b:a-dman-HEX-1:5 7b:b-dglc-HEX-1:5 8s:n-acetyl 9b:b-dgal-HEX-1:5 10b:a-dgro-dgal-NON-2:6|1:a|2:keto|3:d 11s:n-acetyl 12b:b-dglc-HEX-1:5 13s:n-acetyl 14b:b-dgal-HEX-1:5 15b:a-dgro-dgal-NON-2:6|1:a|2:keto|3:d 16s:n-acetyl 17b:a-dman-HEX-1:5 18b:b-dglc-HEX-1:5 19s:n-acetyl 20b:b-dgal-HEX-1:5 21b:a-dgro-dgal-NON-2:6|1:…	29
58	RES 1b:x-dglc-HEX-1:5 2s:n-acetyl 3b:b-dman-HEX-1:5 4b:a-dman-HEX-1:5 5b:b-dglc-HEX-1:5 6s:n-acetyl 7b:b-dgal-HEX-1:5 8b:b-dglc-HEX-1:5 9s:n-acetyl 10b:b-dgal-HEX-1:5 11b:a-dgal-HEX-1:5 12b:b-dglc-HEX-1:5 13s:n-acetyl 14b:b-dgal-HEX-1:5 15b:a-dgal-HEX-1:5 16b:b-dglc-HEX-1:5 17s:n-acetyl 18b:b-dgal-HEX-1:5 19b:b-dglc-HEX-1:5 20s:n-acetyl 21b:b-dgal-HEX-1:5 22b:a-dgal-HEX-1:5 23b:b-dglc-HEX-1:5 24s…	38
59	RES 1b:x-dglc-HEX-1:5 2s:n-acetyl 3b:b-dglc-HEX-1:5 4s:n-acetyl 5b:b-dman-HEX-1:5 6b:a-dman-HEX-1:5 7b:b-dglc-HEX-1:5 8s:n-acetyl 9b:b-dgal-HEX-1:5 10b:a-dgro-dgal-NON-2:6|1:a|2:keto|3:d 11s:n-acetyl 12b:b-dglc-HEX-1:5 13s:n-acetyl 14b:b-dgal-HEX-1:5 15b:a-dgro-dgal-NON-2:6|1:a|2:keto|3:d 16s:n-acetyl 17b:a-dman-HEX-1:5 18b:b-dglc-HEX-1:5 19s:n-acetyl 20b:b-dgal-HEX-1:5 21b:a-dgro-dgal-NON-2:6|1:…	28
60	RES 1b:x-dglc-HEX-1:5 2s:n-acetyl 3b:b-dglc-HEX-1:5 4s:n-acetyl 5b:b-dman-HEX-1:5 6b:a-dman-HEX-1:5 7b:b-dglc-HEX-1:5 8s:n-acetyl 9b:b-dgal-HEX-1:5 10b:a-dgro-dgal-NON-2:6|1:a|2:keto|3:d 11s:n-acetyl 12b:b-dglc-HEX-1:5 13s:n-acetyl 14b:b-dgal-HEX-1:5 15b:a-dgro-dgal-NON-2:6|1:a|2:keto|3:d 16s:n-acetyl 17b:a-dman-HEX-1:5 18b:b-dglc-HEX-1:5 19s:n-acetyl 20b:b-dgal-HEX-1:5 21b:a-dgro-dgal-NON-2:6|1:…	26
Query dataset composition
Query size in terms of residues	Number of structures
26	17
27	1
28	9
29	8
30	1
31	5
32	5
33	2
34	4
36	1
37	2
38	2
41	1
49	2
