# Supplementary material for: Property Graph vs RDF Triple Store: A Comparison on Glycan Substructure Search
Source: PLoS One. 2015 Dec 14;10(12):e0144578. doi: 10.1371/journal.pone.0144578 (PMC4684231; doi:10.1371/journal.pone.0144578)
Supplement: S10 Table — Further information about the size of the structures contained in the dataset. (XLSX) [file pone.0144578.s011.xlsx]

## Sheet: S5 Dataset composition
Dataset composition
Structure size in terms of residues	Number of structures
1	34
2	558
3	1722
4	1461
5	1359
6	1309
7	1143
8	1003
9	954
10	853
11	777
12	746
13	667
14	549
15	563
17	650
16	517
19	387
18	514
21	247
20	380
23	371
22	395
25	221
24	220
27	301
26	248
29	229
28	328
31	166
30	158
34	71
35	18
32	127
33	89
38	10
39	7
36	19
37	13
42	4
43	1
40	1
41	4
51	2
49	3
53	2
52	2
63	1
